# Supplementary material for: Sex-specific expression profiles of ecdysteroid biosynthesis and ecdysone response genes in extreme sexual dimorphism of the mealybug Planococcus kraunhiae (Kuwana)
Source: PLoS One. 2020 Apr 13;15(4):e0231451. doi: 10.1371/journal.pone.0231451 (PMC7153872; doi:10.1371/journal.pone.0231451)
Supplement: S1 File — Nexus format file including aligned amino acid sequences of cytochrome P450 gene regions and command lines used for the MrBayes phylogenetic inference. (NEX) [file pone.0231451.s006.nex]

#NEXUS


BEGIN DATA;
 DIMENSIONS NTAX=88 NCHAR=1292;
 FORMAT DATATYPE=PROTEIN INTERLEAVE MISSING=-;
[Name: PkDib            Len:  1292  Check:    0]
[Name: QCY41328_1       Len:  1292  Check:    0]
[Name: XP_029342549_1   Len:  1292  Check:    0]
[Name: XP_029342548_1   Len:  1292  Check:    0]
[Name: XP_017302931_1   Len:  1292  Check:    0]
[Name: XP_018916455_1   Len:  1292  Check:    0]
[Name: PNF31552_1       Len:  1292  Check:    0]
[Name: PSN36324_1       Len:  1292  Check:    0]
[Name: XP_001601675_1   Len:  1292  Check:    0]
[Name: XP_974252_1      Len:  1292  Check:    0]
[Name: XP_001661673_2   Len:  1292  Check:    0]
[Name: AAF60174_1       Len:  1292  Check:    0]
[Name: NP_001036953_1   Len:  1292  Check:    0]
[Name: XP_030023386_1   Len:  1292  Check:    0]
[Name: PkShd            Len:  1292  Check:    0]
[Name: XP_018900763_1   Len:  1292  Check:    0]
[Name: XP_023713545_1   Len:  1292  Check:    0]
[Name: XP_008179942_1   Len:  1292  Check:    0]
[Name: XP_008179941_1   Len:  1292  Check:    0]
[Name: QBQ34521_1       Len:  1292  Check:    0]
[Name: XP_016841998_1   Len:  1292  Check:    0]
[Name: XP_008211968_1   Len:  1292  Check:    0]
[Name: XP_008211975_1   Len:  1292  Check:    0]
[Name: XP_016841997_1   Len:  1292  Check:    0]
[Name: NP_001123894_1   Len:  1292  Check:    0]
[Name: NP_001261843_1   Len:  1292  Check:    0]
[Name: NP_648709_2      Len:  1292  Check:    0]
[Name: AAQ05972_1       Len:  1292  Check:    0]
[Name: XP_021705504_1   Len:  1292  Check:    0]
[Name: XP_021705505_1   Len:  1292  Check:    0]
[Name: XP_021705503_1   Len:  1292  Check:    0]
[Name: NP_001106219_1   Len:  1292  Check:    0]
[Name: XP_030030216_1   Len:  1292  Check:    0]
[Name: PkSad_variant_B  Len:  1292  Check:    0]
[Name: QCY41327_1       Len:  1292  Check:    0]
[Name: XP_017305144_1   Len:  1292  Check:    0]
[Name: XP_023725090_1   Len:  1292  Check:    0]
[Name: XP_008193656_1   Len:  1292  Check:    0]
[Name: XP_001607634_2   Len:  1292  Check:    0]
[Name: XP_001944183_2   Len:  1292  Check:    0]
[Name: XP_018917274_1   Len:  1292  Check:    0]
[Name: AAL86019_1       Len:  1292  Check:    0]
[Name: NP_650123_1      Len:  1292  Check:    0]
[Name: AAX85207_1       Len:  1292  Check:    0]
[Name: BAM73862_1       Len:  1292  Check:    0]
[Name: XP_030027247_1   Len:  1292  Check:    0]
[Name: PkSpo            Len:  1292  Check:    0]
[Name: XP_023712274_1   Len:  1292  Check:    0]
[Name: PSN30774_1       Len:  1292  Check:    0]
[Name: XP_008200059_1   Len:  1292  Check:    0]
[Name: EFA11558_2       Len:  1292  Check:    0]
[Name: XP_026677392_1   Len:  1292  Check:    0]
[Name: XP_026677391_1   Len:  1292  Check:    0]
[Name: XP_008211923_1   Len:  1292  Check:    0]
[Name: XP_001945761_2   Len:  1292  Check:    0]
[Name: XP_029341632_1   Len:  1292  Check:    0]
[Name: XP_021694486_1   Len:  1292  Check:    0]
[Name: NP_001286943_1   Len:  1292  Check:    0]
[Name: XP_030039633_1   Len:  1292  Check:    0]
[Name: BAH47267_1       Len:  1292  Check:    0]
[Name: NP_523403_2      Len:  1292  Check:    0]
[Name: CAL69940_1       Len:  1292  Check:    0]
[Name: XP_001649970_1   Len:  1292  Check:    0]
[Name: XP_030024736_1   Len:  1292  Check:    0]
[Name: NP_001077078_1   Len:  1292  Check:    0]
[Name: XP_001600798_2   Len:  1292  Check:    0]
[Name: XP_023716248_1   Len:  1292  Check:    0]
[Name: NP_001123908_1   Len:  1292  Check:    0]
[Name: KYB25634_1       Len:  1292  Check:    0]
[Name: XP_018918263_1   Len:  1292  Check:    0]
[Name: XP_026681073_1   Len:  1292  Check:    0]
[Name: XP_001947923_1   Len:  1292  Check:    0]
[Name: XP_030024780_1   Len:  1292  Check:    0]
[Name: XP_004923216_1   Len:  1292  Check:    0]
[Name: NP_001285414_1   Len:  1292  Check:    0]
[Name: CAL69943_1       Len:  1292  Check:    0]
[Name: CAL69941_1       Len:  1292  Check:    0]
[Name: XP_021693810_1   Len:  1292  Check:    0]
[Name: PSN36025_1       Len:  1292  Check:    0]
[Name: XP_023716252_1   Len:  1292  Check:    0]
[Name: XP_023716254_1   Len:  1292  Check:    0]
[Name: XP_023716253_1   Len:  1292  Check:    0]
[Name: XP_001600763_1   Len:  1292  Check:    0]
[Name: XP_031781543_1   Len:  1292  Check:    0]
[Name: XP_008214357_1   Len:  1292  Check:    0]
[Name: EFA10665_2       Len:  1292  Check:    0]
[Name: XP_030024739_1   Len:  1292  Check:    0]
[Name: XP_001947874_1   Len:  1292  Check:    0]

MATRIX
PkDib                -------------------- -------------------- -------------------- -------------------- --------------------
QCY41328_1           -------------------- -------------------- MTF----------------- -------------------- --------------------
XP_029342549_1       -------------------- -------------------- -------------------- -------------------- --------------------
XP_029342548_1       -------------------- -------------------- MYYPFR-------------- -------------------- --------------------
XP_017302931_1       -------------------- -------------------- M------------------- -------------------- --------------------
XP_018916455_1       -------------------- -------------------- MNK-L--------------- -------------------- --------------------
PNF31552_1           -------------------- -------------------- -------------------- -------------------- --------------------
PSN36324_1           -------------------- -------------------- -------------------- -------------------- --------------------
XP_001601675_1       -------------------- -------------------- MLQ----------------- -------------------- --------------------
XP_974252_1          -------------------- -------------------- MCL-F--------------- -------------------- --------------------
XP_001661673_2       -------------------- -------------------- MYL----------------- -------------------- --------------------
AAF60174_1           -------------------- -------------------- MLT----------------- -------------------- --------------------
NP_001036953_1       -------------------- -------------------- MFVRL--------------- -------------------- --------------------
XP_030023386_1       MAQW------------C--- ---DTIRKRYPLTLPLFRIN MYRLL--------------- -------------------- --------------------
PkShd                -------------------- -------------------- MIQN---------------- -------------------- --------------------
XP_018900763_1       -------------------- -------------------- MLL----------------- -------------------- --------------------
XP_023713545_1       -------------------- -------------------- MTM----------------- -------------------- --------------------
XP_008179942_1       -------------------- -------------------- MVQ----------------- -------------------- --------------------
XP_008179941_1       -------------------- -------------------- MNTLRTSL------------ -------------------- --------------------
QBQ34521_1           -------------------- -------------------- MQD----------------- -------------------- --------------------
XP_016841998_1       -------------------- -------------------- -------------------- -------------------- --------------------
XP_008211968_1       -------------------- -------------------- M------------------- -------------------- --------------------
XP_008211975_1       -------------------- -------------------- -------------------- -------------------- --------------------
XP_016841997_1       -------------------- -------------------- MQRNTGV------------- -------------------- --------------------
NP_001123894_1       -------------------- -------------------- MFE----------------- -------------------- --------------------
NP_001261843_1       -------------------- -------------------- MAV----------------- -------------------- --------------------
NP_648709_2          -------------------- -------------------- -------------------- -------------------- --------------------
AAQ05972_1           -------------------- -------------------- MAV----------------- -------------------- --------------------
XP_021705504_1       -------------------- -------------------- -------------------- -------------------- --------------------
XP_021705505_1       -------------------- -------------------- -------------------- -------------------- --------------------
XP_021705503_1       -------------------- -------------------- MDAASPAG------------ -------------------- --------------------
NP_001106219_1       -------------------- -------------------- MSL----------------- -------------------- --------------------
XP_030030216_1       -------------------- -------------------- MSL----------------- -------------------- --------------------
PkSad_variant_B      -------------------- -------------------- MTW----------------- -------------------- --------------------
QCY41327_1           -------------------- -------------------- MML----------------- -------------------- --------------------
XP_017305144_1       -------------------- -------------------- MSK----------------- -------------------- --------------------
XP_023725090_1       -------------------- -------------------- MWR----------------- -------------------- --------------------
XP_008193656_1       -------------------- -------------------- MLFRRVL------------- -------------------- --------------------
XP_001607634_2       -------------------- -------------------- MQR----------------- -------------------- --------------------
XP_001944183_2       -------------------- -------------------- MANRYCS------------- -------------------- --------------------
XP_018917274_1       -------------------- -------------------- MVQHLRR------------- -------------------- --------------------
AAL86019_1           -------------------- -------------------- MTEKRER------------- -------------------- --------------------
NP_650123_1          -------------------- -------------------- MTEKRER------------- -------------------- --------------------
AAX85207_1           -------------------- -------------------- MKL----------------- -------------------- --------------------
BAM73862_1           -------------------- -------------------- MHR----------------- -------------------- --------------------
XP_030027247_1       -------------------- -------------------- MHR----------------- -------------------- --------------------
PkSpo                -------------------- -------------------- -------------------- -------------------- --------------------
XP_023712274_1       -------------------- -------------------- MVL----------------- -------------------- --------------------
PSN30774_1           -------------------- -------------------- MNE----------------- -------------------- --------------------
XP_008200059_1       -------------------- -------------------- -------------------- -------------------- --------------------
EFA11558_2           MGRWVWSRAECGSSGDCLEE VSKSAVCARGPITDDLMCLK MMTFGLA------------- -------------------- --------------------
XP_026677392_1       -------------------- -------------------- -------------------- -------------------- --------------------
XP_026677391_1       -------------------- -------------------- MYS----------------- -------------------- --------------------
XP_008211923_1       -------------------- -------------------- MST----------------- -------------------- --------------------
XP_001945761_2       -------------------- -------------------- MDT----------------- -------------------- --------------------
XP_029341632_1       -------------------- -------------------- -------------------- -------------------- --------------------
XP_021694486_1       -------------------- -------------------- MAY----------------- -------------------- --------------------
NP_001286943_1       -------------------- -------------------- MLA----------------- -------------------- --------------------
XP_030039633_1       -------------------- -------------------- MS------------------ -------------------- --------------------
BAH47267_1           -------------------- -------------------- MSS----------------- -------------------- --------------------
NP_523403_2          -------------------- -------------------- ML------------------ -------------------- --------------------
CAL69940_1           -------------------- -------------------- ML------------------ -------------------- --------------------
XP_001649970_1       -------------------- -------------------- MF------------------ -------------------- --------------------
XP_030024736_1       MIT----------------- -------------------- ML------------------ -------------------- --------------------
NP_001077078_1       MIT----------------- -------------------- ML------------------ -------------------- --------------------
XP_001600798_2       -------------------- -------------------- MF------------------ -------------------- --------------------
XP_023716248_1       -------------------- -------------------- MN------------------ -------------------- --------------------
NP_001123908_1       -------------------- -------------------- -------------------- -------------------- --------------------
KYB25634_1           MMVKFFV---------CLLL FFASDVRS------------ MLNGKFKLDNSTDVLTIKHV KNDVVLKSCVGFMISFTRHW LVSSAFCLHSNPEDKIIVEV
XP_018918263_1       -------------------- -------------------- M------------------- -------------------- --------------------
XP_026681073_1       -------------------- -------------------- MF------------------ -------------------- --------------------
XP_001947923_1       -------------------- -------------------- MTA----------------- -------------------- --------------------
XP_030024780_1       -------------------- -------------------- MWIG---------------- -------------------- --------------------
XP_004923216_1       -------------------- -------------------- MLIYTRI------------- -------------------- --------------------
NP_001285414_1       -------------------- -------------------- MSA----------------- -------------------- --------------------
CAL69943_1           -------------------- -------------------- MSA----------------- -------------------- --------------------
CAL69941_1           -------------------- -------------------- MSA----------------- -------------------- --------------------
XP_021693810_1       -------------------- -------------------- -------------------- -------------------- --------------------
PSN36025_1           -------------------- -------------------- -------------------- -------------------- --------------------
XP_023716252_1       -------------------- -------------------- MGR----------------- -------------------- --------------------
XP_023716254_1       -------------------- -------------------- -------------------- -------------------- --------------------
XP_023716253_1       -------------------- -------------------- M------------------- -------------------- --------------------
XP_001600763_1       -------------------- -------------------- M------------------- -------------------- --------------------
XP_031781543_1       -------------------- -------------------- M------------------- -------------------- --------------------
XP_008214357_1       -------------------- -------------------- M------------------- -------------------- --------------------
EFA10665_2           -------------------- -------------------- MPQPLTA------------- -------------------- --------------------
XP_030024739_1       -------------------- -------------------- -------------------- -------------------- --------------------
XP_001947874_1       -------------------- -------------------- MFW----------------- -------------------- --------------------

PkDib                -------------------- -------------------- -------------------- -------------------- --------------------
QCY41328_1           -------------------- -------------------- -------------------- -------------------- --------------------
XP_029342549_1       -------------------- -------------------- -------------------- -------------------- --------------------
XP_029342548_1       -------------------- -------------------- -------------------- -------------------- --------------------
XP_017302931_1       -------------------- -------------------- -------------------- -------------------- --------------------
XP_018916455_1       -------------------- -------------------- -------------------- -------------------- --------------------
PNF31552_1           -------------------- -------------------- -------------------- -------------------- --------------------
PSN36324_1           -------------------- -------------------- -------------------- -------------------- --------------------
XP_001601675_1       -------------------- -------------------- -------------------- -------------------- --------------------
XP_974252_1          -------------------- -------------------- -------------------- -------------------- --------------------
XP_001661673_2       -------------------- -------------------- -------------------- -------------------- --------------------
AAF60174_1           -------------------- -------------------- -------------------- -------------------- --------------------
NP_001036953_1       -------------------- -------------------- -------------------- -------------------- --------------------
XP_030023386_1       -------------------- -------------------- -------------------- -------------------- --------------------
PkShd                -------------------- -------------------- -------------------- -------------------- --------------------
XP_018900763_1       -------------------- -------------------- -------------------- ----------PGER------ --------------------
XP_023713545_1       -------------------- -------------------Q RL------------------ -------------------- --------------------
XP_008179942_1       -------------------- -------------------- -------------------- -------------------- --------------------
XP_008179941_1       -------------------- --------------LLV-DQ RR------------------ -------------------- --------------------
QBQ34521_1           -------------------- ------------------LK QV----------------T- --------LGAAT------- --------------------
XP_016841998_1       -------------------- -------------------- -------------------- -------------------- --------------------
XP_008211968_1       -------------------- ------------------YR SI------------------ --------HSPT-RR----- --------------------
XP_008211975_1       -------------------- -------------------- -------------------- -------------------- --------------------
XP_016841997_1       -------------------- ------------------FQ AV------------------ --------SSPPFLS----- --------------------
NP_001123894_1       -------------------- -------------------- KI------------------ -------------------- --------------------
NP_001261843_1       -------------------- -------------------- -------------------- -------------------- --------------------
NP_648709_2          -------------------- -------------------- -------------------- -------------------- --------------------
AAQ05972_1           -------------------- -------------------- -------------------- -------------------- --------------------
XP_021705504_1       -------------------- -------------------- -------------------M D------IFKPPD------- --------------------
XP_021705505_1       -------------------- -------------------- -------------------- -------------------- --------------------
XP_021705503_1       -------------------- --------------RLVAQQ RL----------------PL D------IFKPPD------- --------------------
NP_001106219_1       -------------------- -------------------- -------------------- ----------PGVF------ --------------------
XP_030030216_1       -------------------- -------------------- -------------------- ----------PGVF------ --------------------
PkSad_variant_B      -------------------- -------------------- -------------------- -------------------- --------------------
QCY41327_1           -------------------- -------------------- -------------------- -------------------- --------------------
XP_017305144_1       -------------------- -------------------- -V------------------ -------------------- --------------------
XP_023725090_1       -------------------- -------------------- -------------------- -------------------- --------------------
XP_008193656_1       -------------------- -------------------- -------------------- -------------------- --------------------
XP_001607634_2       -------------------- -------------------- -------------------- -------------------- --------------------
XP_001944183_2       -------------------- -------------------- -------------------- -------------------- --------------------
XP_018917274_1       -------------------- -------------------- -------------------- --------LRP--------- --------------------
AAL86019_1           -------------------- -------------------- -------------------- --------PGP--------- --------------------
NP_650123_1          -------------------- -------------------- -------------------- --------PGP--------- --------------------
AAX85207_1           -------------------- -------------------- -------------------- -------------------- --------------------
BAM73862_1           -------------------- -------------------- -------------------- -------------------- --------------------
XP_030027247_1       -------------------- -------------------- -------------------- -------------------- --------------------
PkSpo                -------------------- -------------------- -------------------- -------------------- --------------------
XP_023712274_1       -------------------- -------------------- -------------------- -------------------- --------------------
PSN30774_1           -------------------- -------------------- -------------------- -------------------- --------------------
XP_008200059_1       -------------------- -------------------- -------------------- -------------------- --------------------
EFA11558_2           -------------------- ------------------KC TIT---------------GV D------GHGPRDG---G-- --------------------
XP_026677392_1       -------------------- -------------------- -------------------- -------------------- --------------------
XP_026677391_1       -------------------- -------------------- -------------------- -------------------- --------------------
XP_008211923_1       -------------------- -------------------- -------------------- -------------------- --------------------
XP_001945761_2       -------------------- -------------------- -------------------- -------------------- --------------------
XP_029341632_1       -------------------- -------------------- -------------------- -------------------- --------------------
XP_021694486_1       -------------------- -------------------- -------------------- -------------------- --------------------
NP_001286943_1       -------------------- -------------------- -------------------- -------------------- --------------------
XP_030039633_1       -------------------- -------------------- -------------------- -------------------- --------------------
BAH47267_1           -------------------- -------------------- -------------------- -------------------- --------------------
NP_523403_2          -------------------- -------------------- -------------------- -------------------- --------------------
CAL69940_1           -------------------- -------------------- -------------------- -------------------- --------------------
XP_001649970_1       -------------------- -------------------- -------------------- -------------------- --------------------
XP_030024736_1       -------------------- -------------------- -------------------- -------------------- --------------------
NP_001077078_1       -------------------- -------------------- -------------------- -------------------- --------------------
XP_001600798_2       -------------------- -------------------- -------------------- -------------------- --------------------
XP_023716248_1       -------------------- -------------------- -------------------- -------------------- --------------------
NP_001123908_1       -------------------- -------------------- -------------------- -------------------- --------------------
KYB25634_1           GIEDGNNYKVIHYNDTKAVI HPGYDEKTGKHDIGLLFVKE TITDKFPYRLKVKFVHFPQM NGFVESWNMDPATGQKSTRV VYSLFDIYPMSECKLKFAKF
XP_018918263_1       -------------------- -------------------- -------------------- -------------------- --------------------
XP_026681073_1       -------------------- -------------------- -------------------- -------------------- --------------------
XP_001947923_1       -------------------- -------------------- -------------------- -------------------- --------------------
XP_030024780_1       -------------------- -------------------- -------------------- -------------------- --------------------
XP_004923216_1       -------------------- -------------------- -------------------- -------------------- --------------------
NP_001285414_1       -------------------- -------------------- -------------------- -------------------- --------------------
CAL69943_1           -------------------- -------------------- -------------------- -------------------- --------------------
CAL69941_1           -------------------- -------------------- -------------------- -------------------- --------------------
XP_021693810_1       -------------------- -------------------- -------------------- -------------------- --------------------
PSN36025_1           -------------------- -------------------- -------------------- -------------------- --------------------
XP_023716252_1       -------------------- -------------------- -------------------- -------------------- --------------------
XP_023716254_1       -------------------- -------------------- -------------------- -------------------- --------------------
XP_023716253_1       -------------------- -------------------- -------------------- -------------------- --------------------
XP_001600763_1       -------------------- -------------------- -------------------- -------------------- --------------------
XP_031781543_1       -------------------- -------------------- -------------------- -------------------- --------------------
XP_008214357_1       -------------------- -------------------- -------------------- -------------------- --------------------
EFA10665_2           -------------------- -------------------- -------------------- ----------PPQGEVK--- --------------------
XP_030024739_1       -------------------- -------------------- -------------------- -------------------- --------------------
XP_001947874_1       -------------------- -------------------- -------------------- -------------------- --------------------

PkDib                -------------------- -------------------- -------------------- -------------------- --------------------
QCY41328_1           -------------------- -------------------- -------------------- -------------------- --------------------
XP_029342549_1       -------------------- -------------------- -------------------- -------------------- --------------------
XP_029342548_1       -------------------- -------------------- -------------------- -------------------- --------------------
XP_017302931_1       -------------------- -------------------- -------------------- -------------------- --------------------
XP_018916455_1       -------------------- -------------------- -------------------- -------------------- --------------------
PNF31552_1           -------------------- -------------------- -------------------- -------------------- --------------------
PSN36324_1           -------------------- -------------------- -------------------- -------------------- --------------------
XP_001601675_1       -------------------- -------------------- -------------------- -------------------- --------------------
XP_974252_1          -------------------- -------------------- -------------------- -------------------- --------------------
XP_001661673_2       -------------------- -------------------- -------------------- -------------------- --------------------
AAF60174_1           -------------------- -------------------- -------------------- -------------------- --------------------
NP_001036953_1       -------------------- -------------------- -------------------- -------------------- --------------------
XP_030023386_1       -------------------- -------------------- -------------------- -------------------- --------------------
PkShd                -------------------- -------------------- -------------------- -------------------- --------------------
XP_018900763_1       -------------------- -------------------- -------------------- -------------------- --------------------
XP_023713545_1       -------------------- -------------------- -------------------- -------------------- --------------------
XP_008179942_1       -------------------- -------------------- -------------------- -------------------- --------------------
XP_008179941_1       -------------------- -------------------- -------------------- -------------------- --------------------
QBQ34521_1           -------------------- -------------------- -------------------- -------------------- --------------------
XP_016841998_1       -------------------- -------------------- -------------------- -------------------- --------------------
XP_008211968_1       -------------------- -------------------- -------------------- -------------------- --------------------
XP_008211975_1       -------------------- -------------------- -------------------- -------------------- --------------------
XP_016841997_1       -------------------- -------------------- -------------------- -------------------- --------------------
NP_001123894_1       -------------------- -------------------- -------------------- -------------------- --------------------
NP_001261843_1       -------------------- -------------------- -------------------- -------------------- --------------------
NP_648709_2          -------------------- -------------------- -------------------- -------------------- --------------------
AAQ05972_1           -------------------- -------------------- -------------------- -------------------- --------------------
XP_021705504_1       -------------------- -------------------- -------------------- -------------------- --------------------
XP_021705505_1       -------------------- -------------------- -------------------- -------------------- --------------------
XP_021705503_1       -------------------- -------------------- -------------------- -------------------- --------------------
NP_001106219_1       -------------------- -------------------- -------------------- -------------------- --------------------
XP_030030216_1       -------------------- -------------------- -------------------- -------------------- --------------------
PkSad_variant_B      -------------------- -------------------- -------------------- -------------------- --------------------
QCY41327_1           -------------------- -------------------- -------------------- -------------------- --------------------
XP_017305144_1       -------------------- -------------------- -------------------- -------------------- --------------------
XP_023725090_1       -------------------- -------------------- -------------------- -------------------- --------------------
XP_008193656_1       -------------------- -------------------- -------------------- -------------------- --------------------
XP_001607634_2       -------------------- -------------------- -------------------- -------------------- --------------------
XP_001944183_2       -------------------- -------------------- -------------------- -------------------- --------------------
XP_018917274_1       -------------------- -------------------- -------------------- -------------------- --------------------
AAL86019_1           -------------------- -------------------- -------------------- -------------------- --------------------
NP_650123_1          -------------------- -------------------- -------------------- -------------------- --------------------
AAX85207_1           -------------------- -------------------- -------------------- -------------------- --------------------
BAM73862_1           -------------------- -------------------- -------------------- -------------------- --------------------
XP_030027247_1       -------------------- -------------------- -------------------- -------------------- --------------------
PkSpo                -------------------- -------------------- -------------------- -------------------- --------------------
XP_023712274_1       -------------------- -------------------- -------------------- -------------------- --------------------
PSN30774_1           -------------------- -------------------- -------------------- -------------------- --------------------
XP_008200059_1       -------------------- -------------------- -------------------- -------------------- --------------------
EFA11558_2           -------------------- -------------------- -------------------- -------------------- --------------------
XP_026677392_1       -------------------- -------------------- -------------------- -------------------- --------------------
XP_026677391_1       -------------------- -------------------- -------------------- -------------------- --------------------
XP_008211923_1       -------------------- -------------------- -------------------- -------------------- --------------------
XP_001945761_2       -------------------- -------------------- -------------------- -------------------- --------------------
XP_029341632_1       -------------------- -------------------- -------------------- -------------------- --------------------
XP_021694486_1       -------------------- -------------------- -------------------- -------------------- --------------------
NP_001286943_1       -------------------- -------------------- -------------------- -------------------- --------------------
XP_030039633_1       -------------------- -------------------- -------------------- -------------------- --------------------
BAH47267_1           -------------------- -------------------- -------------------- -------------------- --------------------
NP_523403_2          -------------------- -------------------- -------------------- -------------------- --------------------
CAL69940_1           -------------------- -------------------- -------------------- -------------------- --------------------
XP_001649970_1       -------------------- -------------------- -------------------- -------------------- --------------------
XP_030024736_1       -------------------- -------------------- -------------------- -------------------- --------------------
NP_001077078_1       -------------------- -------------------- -------------------- -------------------- --------------------
XP_001600798_2       -------------------- -------------------- -------------------- -------------------- --------------------
XP_023716248_1       -------------------- -------------------- -------------------- -------------------- --------------------
NP_001123908_1       -------------------- -------------------- -------------------- -------------------- --------------------
KYB25634_1           DGIASLNEDFQVCAFPKENG TGLCEPDSGAPLYVQLDKQR QLYGIVGTFNDIFAVTSGRQ HHCDPHHRHPVIFTQLWPYF PWIAEITKYSPLIRLKLLIP
XP_018918263_1       -------------------- -------------------- -------------------- -------------------- --------------------
XP_026681073_1       -------------------- -------------------- -------------------- -------------------- --------------------
XP_001947923_1       -------------------- -------------------- -------------------- -------------------- --------------------
XP_030024780_1       -------------------- -------------------- -------------------- -------------------- --------------------
XP_004923216_1       -------------------- -------------------- -------------------- -------------------- --------------------
NP_001285414_1       -------------------- -------------------- -------------------- -------------------- --------------------
CAL69943_1           -------------------- -------------------- -------------------- -------------------- --------------------
CAL69941_1           -------------------- -------------------- -------------------- -------------------- --------------------
XP_021693810_1       -------------------- -------------------- -------------------- -------------------- --------------------
PSN36025_1           -------------------- -------------------- -------------------- -------------------- --------------------
XP_023716252_1       -------------------- -------------------- -------------------- -------------------- --------------------
XP_023716254_1       -------------------- -------------------- -------------------- -------------------- --------------------
XP_023716253_1       -------------------- -------------------- -------------------- -------------------- --------------------
XP_001600763_1       -------------------- -------------------- -------------------- -------------------- --------------------
XP_031781543_1       -------------------- -------------------- -------------------- -------------------- --------------------
XP_008214357_1       -------------------- -------------------- -------------------- -------------------- --------------------
EFA10665_2           -------------------- -------------------- -------------------- -------------------- --------------------
XP_030024739_1       -------------------- -------------------- -------------------- -------------------- --------------------
XP_001947874_1       -------------------- -------------------- -------------------- -------------------- --------------------

PkDib                -------------------- -------------------- -------------------- -------------------- --------------------
QCY41328_1           -------------------- -------------------- -------------------- -------------------- --------------------
XP_029342549_1       -------------------- -------------------- -------------------- -------------------- --------------------
XP_029342548_1       -------------------- -------------------- -------------------- ----QNNRNTEFTVLG---- ---------T----------
XP_017302931_1       -------------------- -------------------- -------------------- -------------------- --------------------
XP_018916455_1       -------------------- -------------------- -------------------- -------------------- --------------------
PNF31552_1           -------------------- -------------------- -------------------- -------------------- --------------------
PSN36324_1           -------------------- -------------------- -------------------- -------------------- --------------------
XP_001601675_1       -------------------- -------------------- -------------------- -------------------- --------------------
XP_974252_1          -------------------- -------------------- -------------------- -----SKKSVHYLLTI---- --------------------
XP_001661673_2       -------------------- -------------------- -------------------- -------------------- --------------------
AAF60174_1           -------------------- -------------------- -------------------- -------------------- --------------------
NP_001036953_1       -------------------- -------------------- -------------------- -------------------- --------------------
XP_030023386_1       -------------------- -------------------- -------------------- -------------------- --------------------
PkShd                -------------------- -------------------- -------------------- ------------------FV TTLYNNY-------------
XP_018900763_1       -------------------- -------------------- -------------------- --MGWTLTDLSLVLLV--AV ILIIAEYKSWSSHWSFI---
XP_023713545_1       -------------------- -------------------- -------------------- LLLHFDAVHMAVLLLM--EL LNFLTKLCP---TWA-----
XP_008179942_1       ----------------KNFW T------KIG---------- -------------------- ---------SACCIVI--AC ITTLVKL-------------
XP_008179941_1       ---------------IHDFG H------SINMRTI------ ------------------HN VFFRMFIRLTFLQVLL--AC IRCLRSLRILCTPWSVFICR
QBQ34521_1           ------------SLLIAKFY L------SIPD--------- -------------------- -----TSTILILALLL--SL VLCATFVKS-----------
XP_016841998_1       -------------------- -------------------- -------------------- MLLTVAWVEVLLATAI--GA MVLLSNYCS---SWLFWKK-
XP_008211968_1       -------------------- -------LSLDKTV------ ----------------SSCN MLLTVAWVEVLLATAI--GA MVLLSNYCS---SWLFWKK-
XP_008211975_1       -------------------- -------------------- -------------------- -------------------- --------------------
XP_016841997_1       -------------------- -------TKNDKTV------ ----------------SSCN MLLTVAWVEVLLATAI--GA MVLLSNYCS---SWLFWKK-
NP_001123894_1       -------------------- -------------------- -------------------- ----FQSLDVTSLLII--AI FFLFLEYRP---PWWYRN--
NP_001261843_1       -------------------- -------------------- -------------------- ------------ILLL--AL ALVLGCYCAL----------
NP_648709_2          -------------------- -------------------- -------------------- -------------------- --------------------
AAQ05972_1           -------------------- -------------------- -------------------- ------------ILLL--AL ALVLVCYCAL----------
XP_021705504_1       -------------------- -------------------- -------------------- -----QTMSVTIILFYVFIT AFMLLSYNP-----------
XP_021705505_1       -------------------- -------------------- -------------------- -------MSVTIILFYVFIT AFMLLSYNP-----------
XP_021705503_1       -------------------- -------------------- -------------------- -----QTMSVTIILFYVFIT AFMLLSYNP-----------
NP_001106219_1       ----------LFSHYVESFW S------------------- -----------------TSP PLLDWSCVPTLVLAVI--AV VVAVTALLTR----------
XP_030030216_1       ----------LFSYYMKNVW S------------------- -----------------TPT PLLDWSCVPTLVLLVA--LV VVTVTAVLTR----------
PkSad_variant_B      -------------------- -------------------- -------------------- -------------------- --------------------
QCY41327_1           -------------------- -------------------- -------------------- -------------------- --------------------
XP_017305144_1       -------------------- -------------------- -------------------- -------------------- --------------------
XP_023725090_1       -------------------- -------------------- -------------------- -------------------- --------------------
XP_008193656_1       -------------------- -------------------- -------------------- -------------------- --------------------
XP_001607634_2       -------------------- -------------------- -------------------- -------------------- --------------------
XP_001944183_2       -------------------- -------------------- -------------------- ------------LVLV---- --------------------
XP_018917274_1       -------------------- -------------------- -------------------- -------------------- --------------------
AAL86019_1           -------------------- -------------------- -------------------- -LRWLRHLLDQLLVRI--LS LSLFRSRCD-----------
NP_650123_1          -------------------- -------------------- -------------------- -LRWLRHLLDQLLVRI--LS LSLFRSRCD-----------
AAX85207_1           -------------------- -------------------- -------------------- -------------------- --------------------
BAM73862_1           -------------------- -------------------- -------------------- -----------------FPS MSSIRSAVR-----------
XP_030027247_1       -------------------- -------------------- -------------------- -----------------MTR LLSKQQKLL-----------
PkSpo                -------------------- -------------------- -------------------- -------------------- --------------------
XP_023712274_1       -------------------- -------------------- -------------------- --------TATLGLLA--VC AVLVGLLVA-----------
PSN30774_1           -------------------- -------------------- -------------------- -------------------- --------------------
XP_008200059_1       -------------------- -------------------- -------------------- ----------MLALLC--LC VVLLVWWFS-----------
EFA11558_2           ----T-----PILLVAGAAT GHLQANLQIAAA---PPGGA REGSCHWS---------RTN SVNLSVLGADMLALLC--LC VVLLVWWFS-----------
XP_026677392_1       -------------------- -------------------- -------------------- ------------MDIN--IN HILYE---------------
XP_026677391_1       -------------------- -------------------- -------------------- --QLLSIFLSVILLIT--LF YFYYKFYLT-----------
XP_008211923_1       -------------------- -------------------- -------------------- ---VFWLLFACAAVLA--AA FAFLDSWLD-----------
XP_001945761_2       -------------------- -------------------- -----------------AKG VVAAAADNVTVVLLLL--LS VVLLILAVKS----------
XP_029341632_1       -------------------- -------------------- -------------------- -------------------- --------------------
XP_021694486_1       -------------------- -------------------- -------------------- -TLIL---VALMSLLS-VVC YLKVLYEWHR----------
NP_001286943_1       -------------------- -------------------- -------------------- -ALIYTILAILLSVLA--TS YICIIYGVKR----------
XP_030039633_1       -------------------- -------------------- -------------------- ----------VLLIIA--VA VYAIYKYFS-----------
BAH47267_1           -------------------- -------------------- -------------------- ----------LIIVLF--VF ALAVYKLLR-----------
NP_523403_2          -----AD-----SYLIKFVL RQL-QVQQDGD--------- -------------------- -----AQHLLMVFLGL--LA LVTLLQWL------------
CAL69940_1           -----AD-----SYLIKFVL RQL-QVQQDGD--------- -------------------- -----AQHLLMVFLGL--LA LVTLLQWL------------
XP_001649970_1       -----LD-----TYLLGVVR Q---EFFDASK--------- -------------------- -----ARSTLLVFCCT--LS CVVFLQWL------------
XP_030024736_1       -----TN-----SKILWGLW QVL-NYCVTRT--------- -------------------- -----SVPLLVAVGTA--LL AAR----L------------
NP_001077078_1       -----TN-----SKILWALW QVM-NYCVSRT--------- -------------------- -----SVMLIIVTCTA--LL LTQ----F------------
XP_001600798_2       -----VEH--GIQWLYAAIG G------TRAD--------- -------------------- -----AFHTLLVFFGV--LV AVR----L------------
XP_023716248_1       -----VS---GLQWIVSAVA GS--VYHHLEW--------- -------------------- -----RGILLAVFVVV--LS VFR----A------------
NP_001123908_1       ------------MFVYSGLV LW--NFLAEEL--------- -------------------- -----STKVLAVFLMV--LF LVR----L------------
KYB25634_1           VHHANISR--CIMFVYSGLV LW--NFLAEEL--------- -------------------- -----STKVLAVFLMV--LF LVR----L------------
XP_018918263_1       ------------SYIKSLI- ----LYILHEV--------- -------------------- -----RSRDLFIFIAI--LA IYK----L------------
XP_026681073_1       -----LN-----KLVMGALT -------------------- -------------------- -----NVRCLILFISV--LV LYK----I------------
XP_001947923_1       -------------------- ----ETMSDGD--------- -------------------- -----GYSRELWLNAV--AA ALGLTYSA------------
XP_030024780_1       ------------TRILTYAY AYIRANTDSSKL-------- -------------------- -----PSMTTIYLLAI--TY GIWVIF--------------
XP_004923216_1       -----ISTLGMWTKLDTYIE LYNGYMQDILDR-------- -------------------- -----KHRTMDLLFLV--LL GLLFLF-L------------
NP_001285414_1       -------------------- ----DIVDIGHTGWMP---- -------------------- -----SVQSLSILLVP--GA LVLVILYL------------
CAL69943_1           -------------------- ----DIVDIGHTGWMP---- -------------------- -----SVQSLSILLVP--GA LVLVILYL------------
CAL69941_1           -------------------- ----DIVDIGHTGWMP---- -------------------- -----SVQSLSILLVP--GA LVLVILYL------------
XP_021693810_1       -------------------- -------------------- -------------------- --------MYLILGIV--LI LTYVLW--------------
PSN36025_1           -------------------- ------MDDSN--------- -------------------- -----WTVLVLLVLSV--CS LLLLIWFE------------
XP_023716252_1       ------D------------- ----HWMDEDK--------- -------------------- -----SLVYSALLLVV--AS SVAVLWFL------------
XP_023716254_1       -------------------- ------MDEDK--------- -------------------- -----SLVYSALLLVV--AS SVAVLWFL------------
XP_023716253_1       -------------------- ------MDEDK--------- -------------------- -----SLVYSALLLVV--AS SVAVLWFL------------
XP_001600763_1       -------------------- -------------------- -------------------- --------LALYGLLA--VT FVLLIVYL------------
XP_031781543_1       -------------------- -------------------- -------------------- --------LALYGLLA--VT FVLLIVYL------------
XP_008214357_1       -------------------- -------------------- -------------------- --------LALYGLLA--VT FVLLIVYL------------
EFA10665_2           -----VGR------------ ----GYIEDSNL----Y--- ----CRCLTKVVLSFCFFLC VCVCHRKMAPLWSVLL--SF LLFIIAYT------------
XP_030024739_1       -------------------- -------------------- -------------------- --------MDLFFIWL--VT FVAGFWIC------------
XP_001947874_1       -------------------- -------------------- -------------------- -----------IIGVI--LF GVLCAGYL------------

PkDib                -------------------- -------------------- -------------------- -------------------- --------------------
QCY41328_1           -------------------- -------------------- -------------------- -------------RCGKVRN --FSTE--------------
XP_029342549_1       -------------------- ---------------MPRVN PCSKST-------------- -------------LFQILRF --SSTE-------------T
XP_029342548_1       --PR---------------- --------LKHYNKTMPRVN PCSKST-------------- -------------LFQILRF --SSTE-------------T
XP_017302931_1       -------------------- -------------------- -------------------- ----------------SKRL --LCHT-------------T
XP_018916455_1       -------------------- -------------------K LLRPSF-------------- -------------CSAAAKA --ASSSPSAVNDVC--GDLT
PNF31552_1           -------------------- -------------------- -------------------- -------------------- --------------------
PSN36324_1           -------------------- -------------------- -------------------- -------------------- --------------------
XP_001601675_1       -------------------- -------------------- -------------------- -------------RSLIRRF --SS---------------K
XP_974252_1          -------------------- ---------RTRN------- -------------------- -------------YYYRGRF --LTTA-------------V
XP_001661673_2       -------------------- ---------------SPVKS KIKSAT-------------- -------------LMTSRSC --ATVV-------------L
AAF60174_1           -------------------- -------------------- -------------------- -------------KLLKISC --TSRQ-------------C
NP_001036953_1       -------------------- ---------TVKN-NIPY-- -------------------- -----------RARKCVYRR --ASENFVGSEHASKVNEQG
XP_030023386_1       -------------------- ---------NNYK-CIPC-- -------------------- -------------RKFIQRN --YTMEV--SHNVVQKEPQK
PkShd                -------------------- --------------SSFRNN KISESY-NDQGMYFELTFHI GYSIWITFIVLTGCSIIKRY --WKSK-------------T
XP_018900763_1       -------------------- -------------------- --------------NIYRIL GKGTKV-------------- -------------------L
XP_023713545_1       -------------------- -------------------- -------------------- -------------TTMIS-- --PSSQ-------------R
XP_008179942_1       -------------------- -------------------- --------------VLKYVV GTYSNHENP----------- --SDAQ-------------Q
XP_008179941_1       AGARRTLPVMLGTDCHGVCQ ARGRLAYITVQKSVSSARNQ HIRWTTRRENRNYYIAYYYI TTAICTVRP----------- --HELS-------------S
QBQ34521_1           -------------------- -------------------- -------------------- -------------------- --LKQT-------------G
XP_016841998_1       -------------------- --------------KSPKDS DTADS--------------- -------------------- --VQLP-------------Q
XP_008211968_1       -------------------- --------------KSPKDS DTADS--------------- -------------------- --VQLP-------------Q
XP_008211975_1       -------------------- -------------------- -------------------- -------------------- --------------------
XP_016841997_1       -------------------- --------------KSPKDS DTADS--------------- -------------------- --VQLP-------------Q
NP_001123894_1       -------------------- -------------------- -------------------- -------------------- -------------------N
NP_001261843_1       -------------------- -------------------- -------HRHKLADIYLRPL LKNTLLEDFY--HAELIQ-- --PEAP-------------K
NP_648709_2          -------------------- -------------------- -------------------- -------------------- --------------------
AAQ05972_1           -------------------- -------------------- -------HRHKLADIYLRPL LKNTLLEDFY--HAELIQ-- --PEAP-------------K
XP_021705504_1       -------------------- -----------------KPR KILESI----KSFLLHLVHL SKNVVSTTIH------VP-- --PDAMQ---------MNQA
XP_021705505_1       -------------------- -----------------KPR KILESI----KSFLLHLVHL SKNVVSTTIH------VP-- --PDAMQ---------MNQA
XP_021705503_1       -------------------- -----------------KPR KILESI----KSFLLHLVHL SKNVVSTTIH------VP-- --PDAMQ---------MNQA
NP_001106219_1       -------------------- -------------------- -------------------- -------------------- -------------------T
XP_030030216_1       -------------------- -------------------- -------------------- -------------------- -------------------A
PkSad_variant_B      -------------------- -------------------- -------------------- -------------KYRLPKY --SRSY-------------S
QCY41327_1           -------------------- -------------------- -------------------- -------------KLNRIKY VFHYNY-------------S
XP_017305144_1       -------------------- -------------------- -------------------- -------------------- --------------------
XP_023725090_1       -------------------- -------------------- -------------------- ----------------RAVS --SWLA-------------N
XP_008193656_1       -------------------- -------------------- -------------------- -----------AQLSTRPKS --SLVS-------------A
XP_001607634_2       -------------------- -------------------- -------------------- --------------ISKLYL --SLAN-------------R
XP_001944183_2       ----N--------------- -------------------- -------------------- -----------STKKRFMST --SNLK-------------T
XP_018917274_1       -------------------- -------------------- -------------------- -----------KQCCQFFKN --YSSE-------------S
AAL86019_1           -------------------- -------------------- -------------------- -----------PPPLQRFPA --TELP-------------P
NP_650123_1          -------------------- -------------------- -------------------- -----------PPPLQRFPA --TELP-------------P
AAX85207_1           -------------------- -------------------- -------------------- -------------------M --SSVA-------------S
BAM73862_1           -------------------- -------------------- -------------------- -----------SRNSNRCSM --STKP-------------H
XP_030027247_1       -------------------- -------------------- -------------------- -----------IF--QRNAA --SAEC-------------I
PkSpo                -------------------- -------------------- -------------------- -------------------- --------------------
XP_023712274_1       -------------------- --------------L----- -------------------- -----------MDGQSKKQE --GNR---------------
PSN30774_1           -------------------- -------------------- -------------------- -------------------- --------------------
XP_008200059_1       -------------------- -------------------- -------------------- ---------------RPKKS --PST---------------
EFA11558_2           -------------------- -------------------- -------------------- ---------------RPKKS --PST---------------
XP_026677392_1       -------------------- -------------------- -------------------- -------------------- --------------------
XP_026677391_1       -------------------- -------------------- -------------------- ---------------RVSKK --SSIV--------------
XP_008211923_1       -------------------- ---------------RLKAL VLAAGL-------------- -----------INGKASKLE --EDGE-----------TLT
XP_001945761_2       -------------------- -------------------- -------------------- -----------ASGRGPWTS --RRRP-----------GKS
XP_029341632_1       -------------------- -------------------- -------------------- -------------------- --------------------
XP_021694486_1       -------------------- ---------------KVRVQ TVKSSR-------------- -----------YAKKLQKLE --ESQPQ----------EVE
NP_001286943_1       -------------------- -------------------- -------------------- -----------RVLQPVKTK --NSTE-----------INH
XP_030039633_1       -------------------- -------------------- -------------------- -------------KTKILWR --KSNK-----------YGK
BAH47267_1           -------------------- -------------------- -------------------- -------------RKTVRWV --KTNK-----------YGG
NP_523403_2          -------------------- -------------------- -------------------- -------------VRNYREL --RKL---------------
CAL69940_1           -------------------- -------------------- -------------------- -------------VRNYREL --RKL---------------
XP_001649970_1       -------------------- -------------------- -------------------- -------------FRLVCQI --KKL---------------
XP_030024736_1       -------------------- -------------------- -------------------- -------------MALVREM --RKL---------------
NP_001077078_1       -------------------- -------------------- -------------------- -------------LKLVRDI --RKL---------------
XP_001600798_2       -------------------- -------------------- -------------------- -------------VQWYRQL --RSL---------------
XP_023716248_1       -------------------- -------------------- -------------------- -------------VQILWEN --RKV---------------
NP_001123908_1       -------------------- -------------------- -------------------- -------------VQMLKEA --SAL---------------
KYB25634_1           -------------------- -------------------- -------------------- -------------VQMLKEA --SAL---------------
XP_018918263_1       -------------------- -------------------- -------------------- -------------VSELNQI --RKL---------------
XP_026681073_1       -------------------- -------------------- -------------------- -------------MLYIKKV --RSL---------------
XP_001947923_1       -------------------- -------------------- -------------------- -------------YRQLRAA --RTL---------------
XP_030024780_1       -------------------- -------------------- -------------------- --------------KQIGYY --RRL---------------
XP_004923216_1       -------------------- -------------------- -------------------- -------------KRTICYY --MYL---------------
NP_001285414_1       -------------------- -------------------- -------------------- ---------------CERQC --NDLMG-------------
CAL69943_1           -------------------- -------------------- -------------------- ---------------CERQC --NDLMG-------------
CAL69941_1           -------------------- -------------------- -------------------- ---------------CERQC --NDLMG-------------
XP_021693810_1       -------------------- -------------------- -------------------- ---------------TLLDR --RGK---------------
PSN36025_1           -------------------- -------------------- -------------------- ----------------RRRS --SRL---------------
XP_023716252_1       -------------------- -------------------- -------------------- ----------------KRRG --PPV---------------
XP_023716254_1       -------------------- -------------------- -------------------- ----------------KRRG --PPV---------------
XP_023716253_1       -------------------- -------------------- -------------------- ----------------KRRG --PPV---------------
XP_001600763_1       -------------------- -------------------- -------------------- ----------------GRSK --KRL---------------
XP_031781543_1       -------------------- -------------------- -------------------- ----------------GRSK --KRL---------------
XP_008214357_1       -------------------- -------------------- -------------------- ----------------GRSK --KRL---------------
EFA10665_2           -------------------- -------------------- -------------------- ---------------WLRRS --RNL---------------
XP_030024739_1       -------------------- -------------------- -------------------- --------------KKIKEW --QNL---------------
XP_001947874_1       -------------------- -------------------- -------------------- ----------------WRSN --RNL---------------

PkDib                -------------------- -------------------- -------------------- MIPGLPVLWVFKPEDIEMVY R--SE-----GRYPERRSHL
QCY41328_1           LSPKPFNEIP-GP-KSLPII GTLW---QYLPLIGKYK-FD RLHWNGLLKLKEFGPLVREE MIPGLPVVWVFKPEDIETVY R--NE-----GRYPERRSHL
XP_029342549_1       TAVKEFNEIP-GP-TSLPLV GTLY---QYLPVFGKYK-FD RLHHNGLAKLRQYGPVVRED IVPGVSIVWIFKPEDIETLY R--KE-----GRYPERRSHL
XP_029342548_1       TAVKEFNEIP-GP-TSLPLV GTLY---QYLPVFGKYK-FD RLHHNGLAKLRQYGPVVRED IVPGVSIVWIFKPEDIETLY R--KE-----GRYPERRSHL
XP_017302931_1       STVKSFDQIP-GP-KSLPLI GTLH---KYLPFIGEYQ-FD RLHWNGLKKYRKYGPLVKEE IVPGVSLVWVFTPEDIETVY R--CE-----GRYPERRSHL
XP_018916455_1       LSVKPFTEIP-GP-KSLPGI GTLY---NYLPFIGKYS-FD RLHHNGKSKLNEFGSLVKEE IIPGVFVVWVFTVEDIETVY A--SE-----GQHPLRRSHL
PNF31552_1           -------------------- -------MFVSCAGKYS-FK QLHHGGHKKLQEFGSIVRED IVPGVSVVWVFTPSDIEQVF R--NE-----GRYPERRSHL
PSN36324_1           ----------------MP-- HRLWLDPVLKERGREYN-FD RLHHNGHKKLMQFGPIVREE IVPGVNVVWIFSPSDIERVF R--NE-----GRYPERRSHL
XP_001601675_1       VEPRAFEEIP-GP-KALPLI GTLY---KYLPLIGEYD-MK KLHKNGAAKYAEYGPLVREE IVLGEPIVWVFRPEDIAEVF K--AD----TGRYPERRSHR
XP_974252_1          DPPKSFKEIP-GP-LSLPLV GTLY---LYFPFIGRYQ-FD RLHKNALKNFQLYGPIIREE IVPGEHIVWLGDPDDIAKMF H--TE-----GTYPYRKSHL
XP_001661673_2       ENVKPYNQIP-GP-RGPFGF GNLY---QYIPGIGKYS-FD ALHESGQDKYEKYGPIVRET MIPGQDIVWLYDPNDIAAVL NDKTP-----GIYPSRRSHT
AAF60174_1           TFAKPYQAIP-GP-RGPFGM GNLY---NYLPGIGSYS-WL RLHQAGQDKYEKYGAIVRET IVPGQDIVWLYDPKDIALLL ---NE-----RDCPQRRSHL
NP_001036953_1       DNLMNFEDIP-GP-RSYPII GTLH---KYLPLIGDYD-AE ALDKNAILNWRRYGSLVREK --PIVNLVHVYDPDDIEAVF R--QD-----HRYPARRSHT
XP_030023386_1       ESLLHLNDIP-GP-KCYPVI GTLH---KYLPFIGDYD-AE ALDKIAWLNYRRYGCLVRE- -VPGVNVIHVYDPDDIEAVF R--QD-----DRFPARRSHL
PkShd                EGKKYPYNIP-GP-KALPVF GTRW---IY-SRFGFYN-LN KIHEAYKDLFQRYGNVVKEE ALWNIPVISIVDKDSIEKVL K--QS-----GKYPFRPPNE
XP_018900763_1       KEPKTIKDVP-GP-IALPVF GTRW---LY--SVGGYK-MN KIHELYADLFRKYGETVREE ALWNFPVINIRNRDDIERVL K--QS-----SKFPIRPPNE
XP_023713545_1       ERRRTERDIP-GPGPALPVL GTRW---IY-SIFGPYK-MN QIHEAYRDMFRKYGSIVRER ALWNFPVVSLLEQRDIEVVF K--HQ-----SKFPLRPPTE
XP_008179942_1       KIYKTIADIP-GP-RALPFF GTRW---IY-WKFCLYK-LN AVHLAYEDMFNRYGDIICEE ALWNIPVISVKNRDFIERVL R--QS-----GKYPIRPPNE
XP_008179941_1       PILLKYASNP-LT-TLLMSR TT--------WEIRLLK-SR STSWLTFDMFNRYGDIICEE ALWNIPVISVKNRDFIERVL R--QS-----GKYPIRPPNE
QBQ34521_1           PYFDTLRKIP-GP-RSIYYF GNRW---MYYSWFGPYK-LN KLHESYQDLFKMFGKIFREE YLFNFPVINILDRDDLFLVL G--ASA---RSKFPLRPPNE
XP_016841998_1       KKSKTVQDVP-GP-VSFPII GTSW---IF-FGFGPYH-ID KIHEAYKDMKMRYGPVCKQE SYWNWPIISVFDRSGIETIL K--RS-----SKYPLRPAQE
XP_008211968_1       KKSKTVQDVP-GP-VSFPII GTSW---IF-FGFGPYH-ID KIHEAYKDMKMRYGPVCKQE SYWNWPIISVFDRSGIETIL K--RS-----SKYPLRPAQE
XP_008211975_1       -------------------- -------------------- --------MKMRYGPVCKQE SYWNWPIISVFDRSGIETIL K--RS-----SKYPLRPAQE
XP_016841997_1       KKSKTVQDVP-GP-VSFPII GTSW---IF-FGFGPYH-ID KIHEAYKDMKMRYGPVCKQE SYWNWPIISVFDRSGIETIL K--RS-----SKYPLRPAQE
NP_001123894_1       DCKKGVKLIP-GP-LALPGL GTTW---IF--FFGGFS-FN RLHLYYENMYKRYGPVMKEE YWCNIPVINLFEKREIVKVL K--AG-----GKYPLRPPVE
NP_001261843_1       RRRRGIWDIP-GP-KRIPFL GTKW---IFLLFFRRYK-MT KLHEVYADLNRQYGDIVLEV MPSNVPIVHLYNRDDLEKVL K--YP-----SKYPFRPPTE
NP_648709_2          -------------------- -------------------- -------------------- MPSNVPIVHLYNRDDLEKVL K--YP-----SKYPFRPPTE
AAQ05972_1           RRRRGIWDIP-GP-KRIPFL GTKW---IFLLFFRRYK-MT KLHEVYADLNRQYGDIVLEV MPSNVPIVHLYNRDDLEKVL K--YP-----SKYPFRPPTE
XP_021705504_1       EPVYTVWDIP-GP-KRLPLV GTRW---MY--YVGRYK-LN KMQDAFVDLHKRYGNIVLE- -FDHVPIVNLFDRVDMEKVL K--YP-----SKYPYRPPTE
XP_021705505_1       EPVYTVWDIP-GP-KRLPLV GTRW---MY--YVGRYK-LN KMQDAFVDLHKRYGNIVLE- -FDHVPIVNLFDRVDMEKVL K--YP-----SKYPYRPPTE
XP_021705503_1       EPVYTVWDIP-GP-KRLPLV GTRW---MY--YVGRYK-LN KMQDAFVDLHKRYGNIVLE- -FDHVPIVNLFDRVDMEKVL K--YP-----SKYPYRPPTE
NP_001106219_1       SDAKHSCRLP-GP-QPLPFL GTRW---LF---WSRYK-MN KLHEAYADMFKRYGPVFMET TPGGVAVVSIAERTALEAVL R--SP-----AKKPYRPPTE
XP_030030216_1       VDTKNPSRLP-GP-QPLPFL GTRW---LF---WSRYK-MN KLHEAYEDMFRRYGPVFAET TPGGATIVSIADREALDAVL K--AP-----AKRPYRPPTE
PkSad_variant_B      IDVKSFQEIP-SP-KGLPYV GTLF------SLIISGG-AN NLHRYIDKRHQEFGPIFLEK L-GPITSLFLNDSDEIRKVF M--HE-----GRYPKHVLPE
QCY41327_1           TNAKPFEEIP-SP-KGLPFV GTLF------SFIAAGG-ST QLHEYIDKRHQQLGIIFQEK L-GPISSVFLNDAHEIRKVF V--GE-----GKYPKHVLPD
XP_017305144_1       --------IP-TP-RSWPIF GTLI------SILKEGG-GK QLHRYVEKRHQELGPIYKEK I-GPVEAYFLNDTADVRKVF A--LE-----GTYPKHILPQ
XP_023725090_1       APSHPATEIP-SP-RGLPII GTTL------DLIAAGG-AP RLHEYVDARHRQLGPIYRES I-GPVNGVFVADPNEMRRVF T--LE-----GKYPKHILPD
XP_008193656_1       NTVLHFDEIP-SP-KGLPLV GTTL------ALIAHGS-TP KLHDYVDKRHKQLGPIFKEK L-GPVSAVFVADPDEIRAVF D--HE-----GKHPLHVLPD
XP_001607634_2       AVASSLAEMP-DC-RGLPVI GTIS------SLVQSDR-GK CLHEYIDKMHRRHGPMFRGR V-GPTKAIFVSSTDAIREVF R--LE-----GPTPQHFVPE
XP_001944183_2       VITESKKEIP-IV-KGLPLV GTMF------SILAAGG-GR KLHEYIDKRHQKYGSVFREK L-GSVDAIWISNPLDMKLLF A--QE-----GKFPKHILPE
XP_018917274_1       VANAETKSIP-SP-KQWSAA LHRL------SVMQQSRFGK QLHKYVDKLHDKYGPIFRES L-GPVTAVFISDPHEMRRVF A--HE-----GRYPIHVLPE
AAL86019_1           AVAAKYVPIP-RV-KGLPVV GTLV------DLIAAGG-AT HLHKYIDARHKQYGPIFRER LGGTQDAVFVSSANLMRGVF Q--HE-----GQYPQHPLPD
NP_650123_1          AVAAKYVPIP-RV-KGLPVV GTLV------DLIAAGG-AT HLHKYIDARHKQYGPIFRER LGGTQDAVFVSSANLMRGVF Q--HE-----GQYPQHPLPD
AAX85207_1           GKARPFQDLP-GP-RRFPFL GTIN------DIIHLGN-PK TLHLTISKHHIKYGPLFKIQ I-GNVNAVFIKDPDMMRSVF A--YE-----GKFPKHPLPE
BAM73862_1           KSLRTIDEMP-HK-KSLPII GTKF------DLFSAGG-GK NLHKYIDMRHKQLGPIFYER LTGKTKLVFISDPTHMKSLF LN-LE-----GKYPAHILPE
XP_030027247_1       RTDLTINEMP-HP-KSMPIL GTKL------EFFAAGG-GK KLHEYIDNRHKQLGSIFCEN LGGSADLVFISDPTLMKTLF LN-LE-----GKYPAHILPD
PkSpo                -------------------- -------------------- -------------------- -------------------- --------------------
XP_023712274_1       --------PP-GP-KPWPVI GSLH-------LLGQY---E CPFEALTNLGKLYGEIYSIT L-GTTPCVVVNSFQLIKEVL I--TKGSHFGDRPNFIRFHK
PSN30774_1           -------------------- -------------------- -------------------- -------AVVAEAEL--DQF N--RDDVTVTGR-----THK
XP_008200059_1       --------IP-GP-RPWPLI GSMH-------LLAGH---E TPFQAFTALSRVYGDIFSIH L-GSASCVVVNNFKLIKEVL I--AKGGDFGGRPDFARFHK
EFA11558_2           --------IP-GP-RPWPLI GSMH-------LLAGH---E TPFQAFTALSRVYGDIFSIH L-GSASCVVVNNFKLIKEVL I--AKGGDFGGRPDFARFHK
XP_026677392_1       -------------------- -------------------- -------------------- -------------------- ------------------HG
XP_026677391_1       -----HTLAP-GP-RPYPVI GNLA-------CFREC---D TPFRVFTNLSKVYGDIYSLQ M-GTTPCIVVNSFELIKEIL I--VQGSLFGGRPDFIRYHR
XP_008211923_1       TVTTAKKSLR-GP-RAFPLI GSLH-------KLGGA---G GPFEAFTNMAREYGDIYEIQ L-GVSKCVIVSSYKLVKEVL I--TKGSHFGGRPDFMRFHQ
XP_001945761_2       TAAVALTAVPDGP-TAYPVI GALH-------AMDGHR--D KPFHRFTELSHKYGPVFSMT M-GSMPCVIVNDFDSIKEVL I--TNGSKFGGRPDFSRYNV
XP_029341632_1       -------------------- ------------MDGHQ--D SPFRRFTELSHQYGPVFAMT M-GSMPCVVVNDYDSIKEVL I--TNGSKFGGRPDFTRYNA
XP_021694486_1       EAPVEFPQAP-GP-YPWPVL GSAA-------IIGQY---P APFMGFSALAKKYGDVYSIR I-GQGQCLVVSSLELIREVL N--QNGRYFGGRPDFLRYHQ
NP_001286943_1       NAYQKYTQAP-GP-RPWPII GNLH-------LLDRYR--D SPFAGFTALAQQYGDIYSLT F-GHTRCLVVNNLELIREVL N--QNGKVMSGRPDFIRYHK
XP_030039633_1       EEVEVLREAP-GP-FPLPVV GSLH-------LLGRH---E SPFQAFTALAKEYGDIYSIK L-GSAKCLIVNNLALIREVL N--QNGNFVAGRPDFLRFHK
BAH47267_1           VETAILRTAP-GP-VCWPII GSLH-------LLGGH---E SPFQAFTELSKKYGDIFSVK L-GSADCVVVNNLSLIREVL N--QNGNVVAGRPDFLRFHK
NP_523403_2          --------PP-GP-WGLPVI GYLL-------FMGS----- EKHTRFMELAKQYGSLFSTR L-GSQLTVVMSDYKMIRECF R--RE--EFTGR-PDTPFMQ
CAL69940_1           --------PP-GP-WGLPVI GYLL-------FMGS----- EKHTRFMELAKQYGSLFSTR L-GSQLTVVMSDYKMIRECF R--RE--EFTGR-PDTPFMQ
XP_001649970_1       --------PP-GP-WGVPIF GYLT-------FIGH----- EKHTQYMKLARKYGSLFSAK L-GAQLTVVISDYKIIREAF K--TE--DFTGR-PHSPLLK
XP_030024736_1       --------PP-GP-WSPPVV GYLP-------FLGV----- -RHKTFLELARNYGALFSAR L-GNQLTIVLSDYKLIREAF R--RE--EFTGR-PNTPLMH
NP_001077078_1       --------PP-GP-WGPPVV GYLP-------FLGV----- -RHKTFLQLARNYGALFSAR L-GNQLTIVMSDYKIIREAF R--RE--EFTGR-PSTPLMH
XP_001600798_2       --------PP-GP-WGLPLF GYLP-------FMNG----V DMHLRFGELAKKYGSMFSAR L-GTQLVVVLSDYRIIRETF R--RE--EFTGR-PHTEFIN
XP_023716248_1       --------PP-GP-WGFPII GYLP-------LMKG----- DSHLHYKDLARKYGTMFSTR L-GNQLVVVLSDHKTIREAF R--KE--EFTGR-PHTEFMN
NP_001123908_1       --------PP-GP-WGLPIL GSLP-------FLKG----- DLHLHFRDLTHKYGSLISTR L-GSQLIVVLSDYKMIRDAF R--KE--EFTGR-PITEFTT
KYB25634_1           --------PP-GP-WGLPIL GSLP-------FLKG----- DLHLHFRDLTHKYGSLISTR L-GSQLIVVLSDYKMIRDAF R--KE--EFTGR-PITEFTT
XP_018918263_1       --------PP-GP-WGVPFL GYLP-------FMTS----- DRHLQFSDLAKKYGGLFSTK V-GNQLIVIISDYKLIRETF R--KE--EYTGR-PRDQLTN
XP_026681073_1       --------PP-GP-WGLPII GYLP-------FLKG----- DAHISFKNLSAKYGSIFSTK L-GDQLIVVLSDYRHIREAF R--KE--EFSGR-PHTELSS
XP_001947923_1       --------PP-GP-WGVPFL GYAP-------FLSN----H CTYLKYNELARRYGPICSFT Q-RGNTVILLSDHKLIKTAF D--MK--QITGR-PNDGYMD
XP_030024780_1       --------PP-GP-WGIPYF GYLL-------FLKR----M SPQAWYRKMAEQYGDIFSVK M-GNNLVVCIGSAKLLKDLF Y--RS--DSTGR-PHTPLNE
XP_004923216_1       --------PP-GP-WGVPFL GYLP-------FMKS----- SPHAMYSRMADKYGEISSIK L-GNHLVVCLNSPKLVKELF S--RS--DSIAR-PRTPLNE
NP_001285414_1       ------APPP-GP-WGLPFL GYLP-------FLDA----R APHKSLQKLAKRYGGIFELK M-GRVPTVVLSDAALVRDFF R--RD--VMTGRAPLYLTHG
CAL69943_1           ------APPP-GP-WGLPFL GYLP-------FLDA----R APHKSLQKLAKRYGGIFELK M-GRVPTVVLSDAALVRDFF R--RD--VMTGRAPLYLTHG
CAL69941_1           ------APPP-GP-WGLPFL GYLP-------FLDA----R APHKSLQKLAKRYGGIFELK M-GRVPTVVLSDAALVRDFF R--RD--VMTGRAPLYLTHG
XP_021693810_1       --------PP-GP-FGLPIL GYLP-------FIDS----I KPYETLTNLAKRYGPVYSLR M-GQVDAVVLIAPDLIRDTL K--RE--ETTGRAPLFITHG
PSN36025_1           --------PP-GP-LGLPIL GFLP-------WIDP----K TPHLTLSRLARRYGPIYSLR M-GRVFTVVLSDQRLIRQAF A--KD--AFSGRAPLYLTHG
XP_023716252_1       --------PP-GP-CGVPLL GFLP-------WIDP----K APHLTFTRLAKHYGPIYSLK L-GNVFTVVLSDPHLIRQAF A--KD--IFVGRAPLYLTHG
XP_023716254_1       --------PP-GP-CGVPLL GFLP-------WIDP----K APHLTFTRLAKHYGPIYSLK L-GNVFTVVLSDPHLIRQAF A--KD--IFVGRAPLYLTHG
XP_023716253_1       --------PP-GP-CGVPLL GFLP-------WIDP----K APHLTFTRLAKHYGPIYSLK L-GNVFTVVLSDPHLIRQAF A--KD--IFVGRAPLYLTHG
XP_001600763_1       --------PP-GP-RGLPII GNLL-------SINP----K TPHESLAKIAWEHGPVCGLY M-GSVYTVLLSDPKLVRQLF A--KD--TFSGRAPLYLTHG
XP_031781543_1       --------PP-GP-RGLPII GNLL-------SINP----K TPHESLAKIAWEHGPVCGLY M-GSVYTVLLSDPKLVRQLF A--KD--TFSGRAPLYLTHG
XP_008214357_1       --------PP-GP-RGLPII GNLL-------SINP----K TPHESLAKIAWEHGPVCGLY M-GSVYTVLLSDPKLVRQLF A--KD--TFSGRAPLYLTHG
EFA10665_2           --------PP-GP-WNLPVI GYLA-------WLNP----Q FPYLTLTSLSKKYGPIYGLY L-GSIYTVVISDAKLIKKTF N--KD--ASSGRAPLHLTHG
XP_030024739_1       --------PP-GP-WGLPIL GYLP-------FIDP----R QPHITLTKLSKLYGPIYGLK M-GNIYAVVLSDHKLIRDAF A--KE--NFSGRAPLYLTHG
XP_001947874_1       --------PP-GP-WGVPIF GYLP-------WLNP----T EPYKTLTALASKYGPIYSIQ M-GKHFAVVMSDPTLVRMAL A--RN--ELADRTNFEVVNE

PkDib                ALEKYRL------------- -------------------- DRPEV--YNSGGL-----LP TNGPEWWRLRKIFQ-----K DLNKIQNVRS---YLPKSDN
QCY41328_1           ALQKYRL------------- -------------------- DRPDV--YNSGGL-----LP TNGPEWWRLRRIFQ-----K DLNKIQNVRL---YLSKSDE
XP_029342549_1       ALQKYRL------------- -------------------- SKPDV--YNTGGL-----LP TNGSDWWRLRKAFQ-----K HLSKVQCIKR---YVDSTNT
XP_029342548_1       ALQKYRL------------- -------------------- SKPDV--YNTGGL-----LP TNGSDWWRLRKAFQ-----K HLSKVQCIKR---YVDSTNT
XP_017302931_1       ALEKYRL------------- -------------------- DRPEV--YSTGGL-----LP TNGKEWCRIRSELQ-----K GFSEIKHVRS---HLDLVNQ
XP_018916455_1       ILEKYRN------------- -------------------- DNPHI--YNSGGL-----LP TNGLKWMELRKGFQ-----K GLSRVQDVRL---FLPEINS
PNF31552_1           ALQKYRN------------- -------------------- DHPNI--YNSGGL-----LP TNGPEWWRLRSEFQ-----Q GLSRPQSVRL---YLPQTDK
PSN36324_1           ALQKYRQ------------- -------------------- DRPQL--YNTGGL-----LP TNGPEWWKLRTEFQ-----R ALSRPQNVRS---FLPDSDH
XP_001601675_1       ALFKYRL------------- -------------------- DRRWI--YNSGGL-----LP TNGPDWWRLRKEFQ-----K ALSRPRNVVN---YAEDTDE
XP_974252_1          TLEKYRL------------- -------------------- DRPHI--YNSGGL-----LP TNGPEWSRIRKVFQ-----K GLSGPTEALS---FIKGSDD
XP_001661673_2       ALAKYRR------------- -------------------- DRPNV--YRTAGL-----LA TNGIEWWKIRSELQ-----K GLSSPQSVRN---FLPLTDK
AAF60174_1           ALAQYRK------------- -------------------- SRPDV--YKTTGL-----LP TNGPEWWRIRAQVQ-----K ELSAPKSVRN---FVRQVDG
NP_001036953_1       AMNYYRT------------- -------------------- NKPNV--YNTGGL-----LA TNGPDWWRLRSIFQ-----K NFTSPQSVKT---HVSDTDN
XP_030023386_1       AMYHYRK------------- -------------------- NKPQV--YNTGGI-----LS TNGPEWWRLRSTFQ-----K NFTSPQSVKA---HVECTDD
PkShd                VTAYYRK------------- -------------------- SRPDR--YTNLGL-----VN EQGEVWHHLRLTLT-----P ELTSNKTMKH---FLPELTM
XP_018900763_1       VTSYYRR------------- -------------------- TRPDK--YTNLGL-----VN EQGQTWHDLRTKLT-----P ALTSSKTMTQ---FLPELNQ
XP_023713545_1       VLAWYRQ------------- -------------------- SRPDR--YTTLGL-----IN EQGEKWHMLRSVLT-----P ELTSAKTIQR---FLPELNQ
XP_008179942_1       VTANYRK------------- -------------------- SRPDR--YTNTGL-----VN EQGEVWAMLRNKLT-----P ELTSPRTIRR---FLPEVNQ
XP_008179941_1       VTANYRK------------- -------------------- SRPDR--YTNTGL-----VN EQGEVWAMLRNKLT-----P ELTSPRTIRR---FLPEVNQ
QBQ34521_1           VTSYYRK------------- -------------------- SRPDR--YTNLGL-----VN EQGEIWHLLRTRLT-----P ELTSGRIMNR---FLPELNR
XP_016841998_1       IISHYRQ------------- -------------------- TRTDR--YTNLGL-----VN EQGVTWQKLRATLT-----P ELTGVKTILG---FFPALNG
XP_008211968_1       IISHYRQ------------- -------------------- TRTDR--YTNLGL-----VN EQGVTWQKLRATLT-----P ELTGVKTILG---FFPALNG
XP_008211975_1       IISHYRQ------------- -------------------- TRTDR--YTNLGL-----VN EQGVTWQKLRATLT-----P ELTGVKTILG---FFPALNG
XP_016841997_1       IISHYRQ------------- -------------------- TRTDR--YTNLGL-----VN EQGVTWQKLRATLT-----P ELTGVKTILG---FFPALNG
NP_001123894_1       AVAHYRR------------- -------------------- SRPDR--YASIGL-----VN EQGEAWYDLRSTLT-----P ALTSPKTITS---FLPEAQQ
NP_001261843_1       IIVMYRQ------------- -------------------- SRPDR--YASVGI-----VN EQGPMWQRLRSSLT-----S SITSPRVLQN---FLPALNA
NP_648709_2          IIVMYRQ------------- -------------------- SRPDR--YASVGI-----VN EQGPMWQRLRSSLT-----S SITSPRVLQN---FLPALNA
AAQ05972_1           IIVMYRQ------------- -------------------- SRPDR--YASVGI-----VN EQGPMWQRLRSSLT-----S SITSPRVLQN---FLPALNA
XP_021705504_1       IVEYYRR------------- -------------------- SRPDR--FASTGI-----VN TQGEQWHELRVKLT-----S GIMSRKLLQA---FIPTLNE
XP_021705505_1       IVEYYRR------------- -------------------- SRPDR--FASTGI-----VN TQGEQWHELRVKLT-----S GIMSRKLLQA---FIPTLNE
XP_021705503_1       IVEYYRR------------- -------------------- SRPDR--FASTGI-----VN TQGEQWHELRVKLT-----S GIMSRKLLQA---FIPTLNE
NP_001106219_1       IVQMYRR------------- -------------------- SRPDR--YASTGL-----VN EQGEKWYHLRRNLT-----T DLTSPHTMQN---FLPQLNT
XP_030030216_1       IVQVYRR------------- -------------------- SRPDR--YASTGL-----VN EQGDKWLHLRRHLT-----V ELTSPNTMQG---FMPELNS
PkSad_variant_B      CWLLYNK------------- -------------------- MKK-----YERGL-----YF MDGEEWFTHRKLLN-----D MLLKRDYYS----EAEKNEV
QCY41327_1           CWLLYNK------------- -------------------- IKG-----YQRGL-----YF MDGEEWFMYRRLLN-----D KLLKHDYYG----HGIQNDY
XP_017305144_1       CWEKYRK------------- -------------------- LYG-----CDRGL-----YF MDGPEWMKYRKIMN-----K YLLKNYSAGPEH-ILPQCWE
XP_023725090_1       AWVLYNK------------- -------------------- MYG-----SKRGL-----FF MNGEEWLHFRRIMN-----R HWLMPGSGYE---VIGPCDF
XP_008193656_1       AWVAYNQ------------- -------------------- MYG-----CPRGL-----FF MDGANWWYHRRIMN-----R LLLK-GDFRW---IEGACEC
XP_001607634_2       AWLLYNK------------- -------------------- LKD-----RERGL-----LF MDGQEWLHYRRILN-----K MMLAPDSAKS---MSKPCQE
XP_001944183_2       AWLLYND------------- -------------------- TYG-----QKRGL-----YF MNGKEWWKYRQIFN-----K VMLKDLNVN----FIKSYKV
XP_018917274_1       AWLHYNK------------- -------------------- IHK-----TERGL-----YF MNGEEWMLYRKLLN-----P LLLKNYDGQH---ILDNCEL
AAL86019_1           AWTLYNQ------------- -------------------- QHA-----CQRGL-----FF MEGAEWLHNRRILN-----R LLLN-GNLNW---MDVHIES
NP_650123_1          AWTLYNQ------------- -------------------- QHA-----CQRGL-----FF MEGAEWLHNRRILN-----R LLLN-GNLNW---MDVHIES
AAX85207_1           AWTYFNE------------- -------------------- KRK-----CKRGL-----FF MDDEEWLHYRKLLN-----Q PLLRNTSW-----MIGPIKR
BAM73862_1           PWVLYEK------------- -------------------- LYG-----SKRGL-----FF MDGEDWLINRRIMN-----K HLLREDSDVW---LRAPIRT
XP_030027247_1       PWILYEK------------- -------------------- LYG-----SKRGL-----FF MNGEEWLNNRRIMN-----K HLLKEDSEKW---LNDPVKA
PkSpo                -------------------- -------------------- -------------------- -------------------- --------------------
XP_023712274_1       LFGGDRN------------- -------------------N -----------SL-----AL CDWSDLQKTRRKIA-----R LYCSPRFASV---HYDNLDQ
PSN30774_1           L------------------- -------------------- -----------PL-----AC IQLNPSRKLHPSIA-----R MYCSPRFASV---HYDNLDQ
XP_008200059_1       LFGGDRN------------- -------------------N -----------SL-----AL CDWSSLQKTRRSIA-----R TYCSPRFTSL---QYDRVNN
EFA11558_2           LFGGDRN------------- -------------------N -----------SL-----AL CDWSSLQKTRRSIA-----R TYCSPRFTSL---QYDRVNN
XP_026677392_1       TLGN-QF------------- -------------------S -----------AL-----AL CDWSSLQEKRRRIA-----R KYCSPRIISS---NYQLMSK
XP_026677391_1       IFGNDRN------------- -------------------N -----------SL-----AL CDWSSLQEKRRRIA-----R KYCSPRIISS---NYQLMSK
XP_008211923_1       LFGGDRN------------- -------------------N -----------SL-----AL CDWSDIQRKRRSIA-----R SFCSPRGGSS---QQEELSR
XP_001945761_2       LFAGDRN------------- -------------------N -----------SL-----AL CDWSWLQETRRKIA-----R KYCSPKVCSS---NYGLLDS
XP_029341632_1       LFAGDRN------------- -------------------N -----------SL-----AL CDWSSLQETRRKIA-----R TYCSPKVYSS---NYCLLDS
XP_021694486_1       LFGGDRN------------- -------------------N -----------SL-----AL CDWSSLQQKRRNLA-----R KHCSPSDASS---YYQKMSD
NP_001286943_1       LFGGERS------------- -------------------N -----------SL-----AL CDWSQLQQKRRNLA-----R RHCSPREFSC---FYMKMSQ
XP_030039633_1       LFAGDRN------------- -------------------N -----------SL-----AL CDWSNLQLRRRNLA-----R RHCGPKQHTD---FYARIGS
BAH47267_1           LFAGDRN------------- -------------------N -----------SL-----AL CDWSNLQLRRRNLA-----R RHCGPKQHTD---SYARIGT
NP_523403_2          TLNGY--------------- -------------------- -----------GI-----IN STGKLWKDQRRFLH-----D KLRQFGMTYMGN-GKQQMQK
CAL69940_1           TLNGY--------------- -------------------- -----------GI-----IN STGKLWKDQRRFLH-----D KLRQFGMTYMGN-GKQQMQK
XP_001649970_1       TLGGF--------------- -------------------- -----------GI-----IN SEGQLWKDQRRFLH-----E KLRHFGMTVLGN-KKHLMES
XP_030024736_1       TLDGL--------------- -------------------- -----------GI-----IN SEGRLWKSQRRFLH-----D KLREFGVTYMGN-GKKIMEG
NP_001077078_1       TLDGL--------------- -------------------- -----------GI-----IN SEGRLWKNQRRFLH-----E KLREFGMTYMGN-GKKLMED
XP_001600798_2       ILGGY--------------- -------------------- -----------GI-----IN SEGALWKDQRRFIH-----E KLRNFGMTYRGT-GKKVMES
XP_023716248_1       ILEGY--------------- -------------------- -----------GI-----VN SEGRLWKEQRRFLH-----Q KLRQFGMKYIGA-GKEHMET
NP_001123908_1       LLDGY--------------- -------------------- -----------GV-----IN TAGKLWKDQRRFLH-----D GLRHFGMSYIGS-RKTQMEN
KYB25634_1           LLDGY--------------- -------------------- -----------GV-----IN TAGKLWKDQRRFLH-----D GLRHFGMSYIGS-RKTQMEN
XP_018918263_1       IIEGY--------------- -------------------- -----------GV-----IN CDGRLWKNQRKFLH-----S HLRSFGMTCMGK-GKQNMQL
XP_026681073_1       ILGGY--------------- -------------------- -----------ELFKVVFIE IFKYSSSDNVEFTHNANALD RVQTTNSSNTLP-ITASYND
XP_001947923_1       IIGGY--------------- -------------------- -----------GA-----VN STGKLWESQRKFLH-----L VLRHMGMTFTGH-NRLNMEN
XP_030024780_1       LLGGH--------------- -------------------- -----------GI-----VL SEGDLWKKQRQFLH-----E KFRALGIKLW---PNQRFEK
XP_004923216_1       IMEGR--------------- -------------------- -----------GI-----VL SEGILWQKQRQFLH-----E KFRALGVKVW---PKQRFEK
NP_001285414_1       IMGGF--------------- -------------------- -----------GI-----IC AQEDIWRHARRETI-----D WLKALGMTRRPGELRARLER
CAL69943_1           IMGGF--------------- -------------------- -----------GI-----IC AQEDIWRHARRETI-----D WLKALGMTRRPGELRARLER
CAL69941_1           IMGGF--------------- -------------------- -----------GI-----IC AQEDIWRHARRETI-----D WLKALGMTRRPGELRARLER
XP_021693810_1       IMGGH--------------- -------------------- -----------GI-----IC AEGNLWRDQRRLST-----E WLRTMGMTKFGP-TRATLEA
PSN36025_1           IMKGY--------------- -------------------- -----------GL-----IC AQGELWKDQRKFVS-----T FLKNFGMVKFGS-KRERLEK
XP_023716252_1       IMKGN--------------- -------------------- -----------GL-----IC AEGELWKDQRKFVT-----V CLRNFGMIKFGS-KRERLEK
XP_023716254_1       IMKGN--------------- -------------------- -----------GL-----IC AEGELWKDQRKFVT-----V CLRNFGMIKFGS-KRERLEK
XP_023716253_1       IMKGN--------------- -------------------- -----------GL-----IC AEGELWKDQRKFVT-----V CLRNFGMIKFGS-KRERLEK
XP_001600763_1       IMKGY--------------- -------------------- -----------GL-----IA SEGELWRDQRKFVS-----A CLKNFGMVKFPSPKRDQLEK
XP_031781543_1       IMKGY--------ESSEFYA GWHKRISWRIWAKSTPSGDG TRPESGGDQNNSL-----IA SEGELWRDQRKFVS-----A CLKNFGMVKFPSPKRDQLEK
XP_008214357_1       IMKGYENLSHICAESSEFYA GWHKRISWRIWAKSTPSGDG TRPESGGDQNNSL-----IA SEGELWRDQRKFVS-----A CLKNFGMVKFPSPKRDQLEK
EFA10665_2           IMKGF--------------- -------------------- -----------GL-----IC AQGDLWKDQRKFVH-----N TLRTLGASKVSP-NRPTMEA
XP_030024739_1       IMHGN--------------- -------------------- -----------GI-----IC AEGGLWKDQRKLIT-----T WLKSFGMSKHSA-LRDKLEK
XP_001947874_1       IMQEH--------------- -------------------- -----------GL-----IF THGPLWKEQRKFVC-----N WLKVIGVTKFGD-KKNNLQL

PkDib                VIK----------------- ----DFLRSR---------- -----------------ISK ---------YKGDFLP-ELD RLYLE----------LTGLV
QCY41328_1           IIK----------------- ----NFLQRR---------- -----------------IPK ---------YENDFAP-ELS RLYLE----------LTGLV
XP_029342549_1       VVG----------------- ----EFIDRR---------- -----------------IKR -AE------LRDDFGP-ELS RLFLE----------LTYYV
XP_029342548_1       VVG----------------- ----EFIDRR---------- -----------------IKR -AE------LRDDFGP-ELS RLFLE----------LTYYV
XP_017302931_1       VMD----------------- ----EFIELR---------- -----------------IGQ -RA------TFQDFLP-ELS RLYLE----------IMCLV
XP_018916455_1       IMQ----------------- ----DFIEFR---------- -----------------LKS -QS------HHDDFLP-DLS RLFLE----------LTVSI
PNF31552_1           IIQ----------------- ----EFIDHLKI-------- ----------------WTKS -AG------KYHDFSD-ELS RLLLE----------LICLV
PSN36324_1           IIQ----------------- ----EFVTNVKT-------- ----------------WPLS -EE------KC-DFTA-ELS RLFLECLIIVVILFIVIGLV
XP_001601675_1       IVR----------------- ----RFVS------------ -----------------VCE -DG------RFDDALP-LLS RLFLE----------LTCLV
XP_974252_1          VIS----------------- ----EWLDTRFK-------- ----------------KIHK -ET------SNMDFLQ-ELS RLFLE----------LIGVA
XP_001661673_2       VTR----------------- ----EFVASMN--------- -----------------STE -HD------CVPDFMP-AIS RLNLE----------LICLM
AAF60174_1           VTK----------------- ----EFIRFLQ--------- -----------------ESR -NG------GAIDMLP-KLT RLNLE----------LTSLL
NP_001036953_1       IAK----------------- ----EFVEWIK--------- -----------------RDK -VS------SKNDFLT-FLN RLNLE----------IIGVV
XP_030023386_1       IAK----------------- ----EFVQWVH--------- -----------------NRK -FR------CNEDFLI-YLN RLNLE----------IIGAV
PkShd                VTE----------------- ----DFLRLIHT-------- ----------------SRNS -DN------LVIDFEQ-LCN RLGLE----------STCTL
XP_018900763_1       VAD----------------- ----DFNTLITN-------- ----------------SRDE -NG------VVHNFEE-YAN RMGLE----------STCTL
XP_023713545_1       VVE----------------- ----DFMSFLRT-------- ----------------TRDK -HG------VISGFEE-LAN RMGLE----------STCTL
XP_008179942_1       LAD----------------- ----DFNNLISL-------- ----------------ARDG -NN------VVRGFEG-YCN RMGLE----------STCTL
XP_008179941_1       LAD----------------- ----DFNNLISL-------- ----------------ARDG -NN------VVRGFEG-YCN RMGLE----------STCTL
QBQ34521_1           VAE----------------- ----DFNSLIRH-------- ----------------HSCE -NH------SVLCFDE-LAN RMGLE----------SACTL
XP_016841998_1       VTD----------------- ----DFVDLIRN-------- ----------------RRTG -CN-------VIGFEE-LAY RMGLE----------STCML
XP_008211968_1       VTD----------------- ----DFVDLIRN-------- ----------------RRTG -CN-------VIGFEE-LAY RMGLE----------STCML
XP_008211975_1       VTD----------------- ----DFVDLIRN-------- ----------------RRTG -CN-------VIGFEE-LAY RMGLE----------STCML
XP_016841997_1       VTD----------------- ----DFVDLIRN-------- ----------------RRTG -CN-------VIGFEE-LAY RMGLE----------STCML
NP_001123894_1       IAD----------------- ----DWCNLLKL-------- ----------------SRDK -NG------RVSNLNY-IAD RLGLE----------LTCAL
NP_001261843_1       VCD----------------- ----DFIELLRA-------- ----------------RRDP -DT-----LVVPNFEE-LAN LMGLE----------AVCTL
NP_648709_2          VCD----------------- ----DFIELLRA-------- ----------------RRDP -DT-----LVVPNFEE-LAN LMGLE----------AVCTL
AAQ05972_1           VCD----------------- ----DFTELLRA-------- ----------------RRDP -DT-----LVVPNFEE-LAN LMGLE----------AVCTL
XP_021705504_1       IAD----------------- ----EFVTLIRQ-------- ----------------KRDS -ND------CVKDFQD-IAN TVGLE----------IICCF
XP_021705505_1       IAD----------------- ----EFVTLIRQ-------- ----------------KRDS -ND------CVKDFQD-IAN TVGLE----------IICCF
XP_021705503_1       IAD----------------- ----EFVTLIRQ-------- ----------------KRDS -ND------CVKDFQD-IAN TVGLE----------IICCF
NP_001106219_1       ISD----------------- ----DFLELLNT-------- ----------------SRQS -DG------TVYAFEQ-LTN RMGLE----------SVCGL
XP_030030216_1       ICE----------------- ----DFLDLLQS-------- ----------------SRQA -NG------TVHGFDQ-LTN RMGLE----------SVCGL
PkSad_variant_B      FVE----------------- ----DMLRRWLS-------- ----------------CSDD -GK-------LINLED-ELY NLSLI----------FMMSF
QCY41327_1           LLQ----------------- ----KTFEIWLQ-------- ----------------NSKY -GE-------IIDLEN-QLY YLSII----------FMMSF
XP_017305144_1       KYRELYGCDRGLYFMDGPEW MKYRKIMNKYLLKNYSAGPQ QELTKELFKAFEHDIVESTK -AN------NKPSFES-HLY QLSIN----------FIIAH
XP_023725090_1       VAT----------------- ----ELVDRWTR-------- ----------------KYN- -GR------EVIGLES-ELY RWAIK----------ITVAV
XP_008193656_1       VSD----------------- ----KLIDSLMG-------- ----------------ESD- ---------YCGNLEA-TLY KWSLD----------VIVSI
XP_001607634_2       AAM----------------- ----DLVEKWKG-------- ----------------YRNN -ER------IVPDLEN-QLY QWSIE----------VLLAT
XP_001944183_2       VIN----------------- ----DLLNEWELSN------ -------------------- -GQ------VIPNLIA-DLY KISIS----------FMVAH
XP_018917274_1       MVN----------------- ----RLIDEWYA-------- ----------------LSDD -GE-------ILNLEQ-KLY ELSIL----------FMVAV
AAL86019_1           CTR----------------- ----RMVDQWKRRTAEAAAI P---------------LAES -GE--IRSYELPLLEQ-QLY RWSIE----------VLCCI
NP_650123_1          CTR----------------- ----RMVDQWKRRTAEAAAI P---------------LAES -GE--IRSYELPLLEQ-QLY RWSIE----------VLCCI
AAX85207_1           VSD----------------- ----NTIKSLPH-------- ----------------NAKH -SDCKEKRFELHNVES-VLY KWSIE----------VLLSV
BAM73862_1           AVF----------------- ----HFICNWKL-------- ----------------RAQS -GN------FSPNLES-EFY RFSTD----------VILAV
XP_030027247_1       TIK----------------- ----SFINNWKT-------- ----------------RAEQ -GN------FIPDLET-EFY RLSTD----------VIIAI
PkSpo                -------------------- -------------------- -------------------- -------------------- ---------------MFTQY
XP_023712274_1       VGCA---------------- -EIVEFLAELSR-------- ----------------ATKV --T------QEYKVKP-LIQ AACFN----------MFTQY
PSN30774_1           VGCA---------------- -EVVEFLGELSR-------- ----------------ATAA -GP------RELAVKP-LIQ AACFN----------MFTQY
XP_008200059_1       VGEE---------------- -ELKSFLHQLDQ-------- ----------------LPHG ---------QPCNVKP-AVL MVCAN----------MFTQY
EFA11558_2           VGEE---------------- -ELKSFLHQLDQ-------- ----------------LPHG ---------QPCNVKP-AVL MVCAN----------MFTQY
XP_026677392_1       ISLI---------------- -ETPILLKAIHK-------- ----------------RILS -GN------KSVKIKP-LLQ SAFSN----------MFTQY
XP_026677391_1       ISLI---------------- -ETPILLKAIHK-------- ----------------RILS -GN------KSVKIKP-LLQ SAFSN----------MFTQY
XP_008211923_1       VAID---------------- -EMAKLLDQLSQ-------- ----------------PSNT -----EVLRGEKAVKP-LIL GAIGN----------MFTQY
XP_001945761_2       ISSD---------------- -ELDVFLESLAA-------- ----------------VTIR -GF--E---CEVQLKK-QLL MACAN----------MFIRF
XP_029341632_1       ISSN---------------- -ELDVFLDSLAT-------- ----------------VSVR -GS--E---CEVQLKQ-LLL MASAN----------MFIRF
XP_021694486_1       VGVA---------------- -EMHYFMDQLTD-------- ----------------VVTP -G-------QDFKVKP-LIM QACAN----------MFSKY
NP_001286943_1       IGCE---------------- -EMEHWNRELGN-------- ----------------QLVP -G-------EPINIKP-LIL KACAN----------MFSQY
XP_030039633_1       VATL---------------- -ESYELVQTLKS-------- ----------------ITQT -TE------QSINLKP-LLM TSAMN----------MFTNY
BAH47267_1           VGTF---------------- -ESVELIQTLKG-------- ----------------LTSR -SD------ASIDLKP-ILM KSAMN----------MFSNY
NP_523403_2          RIMT---------------- -EVHEFIGHLHA-------- ----------------SD-- --G------QPVDMSP-VIS VAVSN----------VICSL
CAL69940_1           RIMT---------------- -EVHEFIGHLHA-------- ----------------SD-- --G------QPVDMSP-VIS VAVSN----------VICSL
XP_001649970_1       RIMT---------------- -EVAELLASLNE-------- ----------------VG-- --S------QSTDLSK-YLS VSVSN----------VICNI
XP_030024736_1       RIKN---------------- -EVYELISNLHR-------- ----------------SE-- --G------TPIDINP-LLA LGVSN----------VICGI
NP_001077078_1       RIKN---------------- -EIHELIVSLHR-------- ----------------AQ-- --G------APIDVNP-LLA LCVSN----------VICGI
XP_001600798_2       TIMK---------------- -EVDLFIRGLEV-------- ----------------KE-- --G------APTSVSF-SLG MSITN----------VICSI
XP_023716248_1       RIMG---------------- -EVDTLLQTLAR-------- ----------------LD-- --G------TPTDLGP-VLA MASSN----------VICAL
NP_001123908_1       RIMR---------------- -EVEEFLSVLTA-------- ----------------RK-- --D------TPIDLNP-VLA VSLSN----------VICDI
KYB25634_1           RIMR---------------- -EVEEFLSVLTA-------- ----------------RK-- --D------TPIDLNP-VLA VSLSN----------VICDI
XP_018918263_1       RIMR---------------- -EVNVFLRNLCR-------- ----------------SE-- --G------NPLDLNS-PLA LSASN----------VICSI
XP_026681073_1       TLIK---------------- -EVNVFLKSLQA-------- ----------------QAEL CGA------TGVDVNP-LLA TSISN----------VICSI
XP_001947923_1       RIMI---------------- -EVSTLTETFHK-------- ----------------TC-- --G------KPIDLNAGSLC LAITN----------VISSL
XP_030024780_1       FIIM---------------- -EIQEFLTKLEA-------- ----------------SS-- --G------KPVDPTD-LLG RHIHN----------VICQL
XP_004923216_1       FIIM---------------- -EIEEFITDLIK-------- ----------------LN-- --G------APVDPTL-LLG RHVHN----------IICQL
NP_001285414_1       RIAR---------------- -GVDECVRLFDT-------- ----------------EAKK SCA------SEVNPLP-ALH HSLGN----------IINDL
CAL69943_1           RIAR---------------- -GVDECVRLFDT-------- ----------------EAKK SCA------SEVNPLP-ALH HSLGN----------IINDL
CAL69941_1           RIAR---------------- -GVDECVRLFDT-------- ----------------EAKK SCA------SEVNPLP-ALH HSLGN----------IINDL
XP_021693810_1       RILI---------------- -GVNELLEDLRR-------- ----------------ESEK --------VFAFDPAP-LLH HILGN----------LMNDI
PSN36025_1           KLAV---------------- -FVKECLDKLDK-------- ----------------QVLK --E------EPLDAVP-LLL HCLGN----------VMNSL
XP_023716252_1       RILV---------------- -GVQECLEMLGR-------- ----------------NSN- ----------AVEPLP-IIL HCIGN----------VMNSL
XP_023716254_1       RILV---------------- -GVQECLEMLGR-------- ----------------NSN- ----------AVEPLP-IIL HCIGN----------VMNSL
XP_023716253_1       RILV---------------- -GVQECLEMLGR-------- ----------------NSN- ----------AVEPLP-IIL HCIGN----------VMNSL
XP_001600763_1       KILV---------------- -TVDEAVEKLEA-------- ----------------RSRG --A------EGLDSHS-ILH HCIGN----------LMNGI
XP_031781543_1       KILV---------------- -TVDEAVEKLEA-------- ----------------RSRG --A------EGLDSHS-ILH HCIGN----------LMNGI
XP_008214357_1       KILV---------------- -TVDEAVEKLEA-------- ----------------RSRG --A------EGLDSHS-ILH HCIGN----------LMNGI
EFA10665_2           LILH---------------- -HVSDLVQHIKS-------- ----------------LGES ---------VTLDPLD-SLR HSLGS----------AINQM
XP_030024739_1       RIAS---------------- -GVYELLDSIEK-------- ----------------SPK- ---------EPIDLPH-MVS NSLGN----------VVNEI
XP_001947874_1       LIAD---------------- -AVSTTISKLRQ-------- ----------------SNN- ---------RPIDTGT-FFL VHIGD----------FINLI

PkDib                AFDE-LLGCFSDKEIESGSK MSELIDAVAVING-SLLKTD NGPQLWRK--FDTPLYKK-- --FCKAHLYLEA-IAKDFVR KKML----------------
QCY41328_1           AFDE-HLGSFSDTQMAPSSP MSRLIDSTAFINS-CVLRTD NGPQLWRK--FNTPLYKK-- --FCEAHLCLET-VAKHFVY KKMR----------------
XP_029342549_1       AFDE-RLQRFKDEEWDSDSE CSKLIKAAHDINS-AIMKTD NGPQLWRK--FDTPMYKS-- --IQKGHEQIEK-IALRVVN EKLI----------------
XP_029342548_1       AFDE-RLQRFKDEEWDSDSE CSKLIKAAHDINS-AIMKTD NGPQLWRK--FDTPMYKS-- --IQKGHEQIEK-IALRVVN EKLI----------------
XP_017302931_1       AFEK-RLHSFTADQISSQSL SSKLIEAAYTANS-CVLKTD NGPQLWRK--FDTPLYKK-- --LKMAHGFIEE-QALKFIS QKSS----------------
XP_018916455_1       SFGE-RLNSFSLEEKDPSSK SSRLIDAAFTVNS-CILKSD NGPQLWKR--FRTPIYQK-- --FEAAHSYLEK-VGCELIE KKEK----------------
PNF31552_1           TFDV-RLGSLSDLERKKGSL SSMLLEAALSTNS-AILLTD NGPQLWRW--VETRLYRK-- --LKKSQKYIEQ-IAIDFIS KRKE----------------
PSN36324_1           TFDI-RLGSLEESERYPNSR SSLLINAAFNTNT-CILATD NGPQLWRW--IETRLYKK-- --LRKSQECLEE-VALDLIT KKKE----------------
XP_001601675_1       AFDL-KIDAFSEREMLRDSM SSRLVDAAFTTNS-VILRLD NGPRLWRF--FDTPKYRK-- --LCRAQAYMEE-VAVKMVS EKLE----------------
XP_974252_1          AFDI-RFQSFHDDELDPCSK STKLLESAFVTNS-TILKTD NGPQLWRK--FETPAYRR-- --LRKAQELMES-VAIDLVA LKLS----------------
XP_001661673_2       AFDV-RLDSFSDEQMKPNSL SSRLMESAEVTNQ-SILPTD QGFQLWKY--FETPAYRK-- --LRKAQEFMEK-TAVELVS QKLL----------------
AAF60174_1           TFGA-RLQSFTAQEQDPSSR STRLMDAAETTNS-CILPTD QGLQLWRF--LETPSFRK-- --LSQAQSYMEG-VAMELVE ENVR----------------
NP_001036953_1       AFNE-RFNSFALSEQDPESR SSKTIAAAFGSNS-GVMKLD KG-FLWKM--FSTPLYKK-- --LVNSQIYLEK-ISTDILI RKIN----------------
XP_030023386_1       AFNE-RFDSFSPQEQHSKSR SSKIIQAAFGSNS-GVMKLD KG-FLWKF--FKTPLYRK-- --LAQSQEYLEK-VSTEILM KKMK----------------
PkShd                VLGK-RFGFL--QESNVDPM GKTLADAIRGQFC-ASRDTF YGLPLWKV--FSTPAYKQ-- --FIHCEDTIYD-IISVLVE NAIQ----------------
XP_018900763_1       ILGE-RLGFL---EQNISPV ASRLADAVKGQFI-ASRDTF YGLPFWKI--LPTPAYKR-- --LVESEDTIYE-IISEMVD KTLK----------------
XP_023713545_1       ILGR-RMGFL---EHEVDAK ACRLGAAIKGHFC-ASRDTF YGLPFWKV--FPTRSYKL-- --FVESEEKIYD-IVSEMVE SALT----------------
XP_008179942_1       ILGR-RIGFL---DGEVSET ATRLADSVTSQFR-ASQEAF YGLPLWKL--IPTKAYKD-- --FVASEDALYD-IVSEFVE SALI----------------
XP_008179941_1       ILGR-RIGFL---DGEVSET ATRLADSVTSQFR-ASQEAF YGLPLWKL--IPTKAYKD-- --FVASEDALYD-IVSEFVE SALI----------------
QBQ34521_1           ILGK-RLGFL---GEDIDPI MTKLAVAVREQFI-ASRDTC FGLPFWKL--FPTPAYLK-- --LIKSEDAIYD-IISRYVD EALA----------------
XP_016841998_1       MLGR-HLGFL--KPESVGTL TNRLAEAVRMHFV-ASRDAF YGFPTWKL--YATSAYKN-- --LTDSEETIYN-IISDLIE ATIK----------------
XP_008211968_1       MLGR-HLGFL--KPESVGTL TNRLAEAVRMHFV-ASRDAF YGFPTWKL--YATSAYKN-- --LTDSEETIYN-IISDLIE ATIK----------------
XP_008211975_1       MLGR-HLGFL--KPESVGTL TNRLAEAVRMHFV-ASRDAF YGFPTWKL--YATSAYKN-- --LTDSEETIYN-IISDLIE ATIK----------------
XP_016841997_1       MLGR-HLGFL--KPESVGTL TNRLAEAVRMHFV-ASRDAF YGFPTWKL--YATSAYKN-- --LTDSEETIYN-IISDLIE ATIK----------------
NP_001123894_1       VLGR-RMGFL--LPGAETET GEKLAEAVRQHFL-GTRDTY FGFPFWKL--FPTPAYKT-- --LIKSEASIYE-LALELIN SANE----------------
NP_001261843_1       MLGR-RMGFLA-IDTKQPQK ISQLAAAVKQLFI-SQRDSY YGLGLWKY--FPTKTYRD-- --FARAEDLIYD-VISEIID HELE----------------
NP_648709_2          MLGR-RMGFLA-IDTKQPQK ISQLAAAVKQLFI-SQRDSY YGLGLWKY--FPTKTYRD-- --FARAEDLIYD-VISEIID HELE----------------
AAQ05972_1           MLGR-RMGFLA-IDTKQPQK ISQLAAAVKQLFI-SQRDSY YGLGLWKY--FPTKTYRD-- --FARAEDLIYD-VISEIID HELE----------------
XP_021705504_1       VLGR-RMGYMS-GDKQKNEK FVKLAEAVKSTFM-YISQSY YGVKLWKY--LPTKLYRD-- --YVRCEEIIYD-TIAEIVN EALA----------------
XP_021705505_1       VLGR-RMGYMS-GDKQKNEK FVKLAEAVKSTFM-YISQSY YGVKLWKY--LPTKLYRD-- --YVRCEEIIYD-TIAEIVN EALA----------------
XP_021705503_1       VLGR-RMGYMS-GDKQKNEK FVKLAEAVKSTFM-YISQSY YGVKLWKY--LPTKLYRD-- --YVRCEEIIYD-TIAEIVN EALA----------------
NP_001106219_1       MLGS-RLGFL---ERWMSGR AMALAAAVKNHFR-AQRDSY YGAPLWKF--APTALYKT-- --FVKSEETIHA-IVTELME EAKS----------------
XP_030030216_1       MLGS-RLGFL---ERRMSGR AATLAAAVKTHFR-AQRDSY YGAPLWKF--APTTLYKT-- --FVRSEETIHT-VVSELME EAKA----------------
PkSad_variant_B      VFGN-RFHE---NTNIFLAR IHQLSDIVKDIFEYSVKLSI LPATLAMR--LNLKIWNS-- --FVNAVDQSVQ-ITRELLH DAIR----L-----------
QCY41327_1           TLGR-SFHD---NVDKFLPN VEKLALVVKDIFKWSVKLSI LPATLASS--LNLPVWNN-- --FVTAVDESIK-LTTDLLE GA------------------
XP_017305144_1       MLGT-PFIS---HYKELSKE IHDLSQVVHKIFEHSAALSM LPINLSIK--LKLSAWTK-- --FVESVHQSLA-LASELLH KMEP----------------
XP_023725090_1       LMGD-KYSK---NQQRIEDM VEHFTSFIRLIFQESARLSL IPATVAEF--LKIPAWRN-- --FVSAVDEALA-VANSLIS VLM-----------------
XP_008193656_1       LLGSGSYSQ---LCGELEPK VQKLAQVTHLVFQTSAKLAL IPASFASK--FKIPQWRR-- --FVDSVDNALA-QANALVD TLIE----------------
XP_001607634_2       LVGS-AWPS---YRRSILNE LGILSCSLSRIFEYSVHLSS VPARLAML--LRMPSWTG-- --FVTAADYALD-TVGRFVE EMEK----------------
XP_001944183_2       LVGR-VYDD---CKNDLSND INCLAQCIQKVFQCTVKFTV IPAKTSKL--LKLNIWND-- --FVIAVDNSIE-SANNLVS KLMS----------------
XP_018917274_1       IVGS-SFPK---HVREVRPW TGILAKSVGDIYKESVALSQ ISVEFAAK--WRLPAWRR-- --FSTVVGTSFE-ISNELIK TMDK----------------
AAL86019_1           MFGT-SVLT----CPKIQSS LDYFTQIVHKVFEHSSRLMT FPPRLAQI--LRLPIWRD-- --FEANVDEVLR-EGAAIID HCIR----------------
NP_650123_1          MFGT-SVLT----CPKIQSS LDYFTQIVHKVFEHSSRLMT FPPRLAQI--LRLPIWRD-- --FEANVDEVLR-EGAAIID HCIR----------------
AAX85207_1           MLGS-SYNEI--NAIKLNEL VEQFSRTVYQIFMYSSKLMA VPPEIADR--LQLDAWKQ-- --FERIVPESLA-IANKIID ISI-----------------
BAM73862_1           LQGNSALLK---PTPEYEML LLLFSEAVKKIFSTTTKLYA LPVEFCQR--WNLKVWRN-- --FKQSVDDSIS-IAQKIVY EMLH----------------
XP_030027247_1       LLGSNSSIK---TSKQYEML LCMFSESVKNIFQTTTKLYA LPVTWCQR--INLKVWRD-- --FKECVDMSLF-LAHKIVT EILN----------------
PkSpo                MCTV-RFPY---DLKSFQNI VRYYDEVFWDINQ-GYAVDF MPWL--------SPLYYRHM NKLSWWAGEVRKFIMQHIVN EHLS----------------
XP_023712274_1       MCST-RFAY---DNAASAKV VRTFDDIFWEINQ-GYAIDF MPWL--------LPAYKGHM NVISTWAQKVRQFILSHIVD RHRR----------------
PSN30774_1           MCST-RFPY---DHAASAKV IRTFDEIFWEINQ-GYAVDF LPWL--------LPAYRSHM KQICSWSHVVRQFILSQIVD QHRR----------------
XP_008200059_1       MCST-SFAY---EDKGFQKI VRYFDEIFWEINQ-GYAVDF LPWL--------LPVYTGHM KKISNWATEIRQFILSRIID KHRA----------------
EFA11558_2           MCST-SFAY---EDKGFQKI VRYFDEIFWEINQ-GYAVDF LPWL--------LPVYTGHM KKISNWATEIRQFILSRIID KHRA----------------
XP_026677392_1       LCST-RFDY---EDKQLQTM VRNFDEIFYEINQ-GHPVDF LPWL--------NPFFSKHM NKIAGWANEIREIMLERIIK QHLD----------------
XP_026677391_1       LCST-RFDY---EDKQLQTM VRNFDEIFYEINQ-GHPVDF LPWL--------NPFFSKHM NKIAGWANEIREIMLERIIK QHLD----------------
XP_008211923_1       MCST-RFGY---SDDQFNRV VRIFDEIFWDINQ-GYAVDF LPWL--------KVFYNRHL DRLNNWATDIRSFILKQIIE PRRA----------------
XP_001945761_2       MCST-QFEY---GDPKFQNM VRTFDEIFWDINQ-GYAVDF LPWL--------KPFYAGHM RKLSKWSTQIRRFIMDTVVS KRISYAKAAALGSPG-----
XP_029341632_1       MCST-QFEY---GDPEFQNM VRTYDEIFWDINH-GYAVDF LPWL--------KPFYAGHM RKLSKWSTQIRQFIMDMVVS KRSSYAKAVAAALDGASDQS
XP_021694486_1       MCSV-RFEY---DDAGFQKM VHSFDEIFYEINQ-GYAVDF MPWL--------APFYFRHM SKLSSWSNYIRGFILERIVN EREQ----------------
NP_001286943_1       MCSL-RFDY---DDVDFQQI VQYFDEIFWEINQ-GHPLDF LPWL--------YPFYQRHL NKIINWSSTIRGFIMERIIR HREL----------------
XP_030039633_1       MCSV-RFDE---NDSEFRKV VDHFDEIFWEINQ-GYAVDF LPWL--------APFYKKHM DKLSGWSQDIRSFILSRIVE QREM----------------
BAH47267_1           MCSV-RFDD---EDLEFQKI VDHFDEIFWEINQ-GYAVDF LPWL--------APFYKKHM EKLSNWSQDIRSFILSRIVE QREI----------------
NP_523403_2          MMST-RFSI---DDPKFRRF NFLIEEGMRLFGE-IHTVDY IPTMQC------FPSISTAK NKIAQNRAEMQR-FYQDVID DHKR----------------
CAL69940_1           MMST-RFSI---DDPKFRRF NFLIEEGMRLFGE-IHTVDY IPTMQC------FPSISTAK NKIAQNRAEMQR-FYQDVID DHKR----------------
XP_001649970_1       IMSV-RFSL---EDPKFKRF NWLIEEGMRLFGE-IHTIDY IPQIQY------LPGNINAK NKIAKNRQEMFD-FYREVID EHKR----------------
XP_030024736_1       TMSV-RFSQ---GDVRFERM NHLIEEGMRLFGE-VHYGEY IPLYNVSIFAFTFPAKPKLK KKSQKNREEMFA-FYQTLID EHRE----------------
NP_001077078_1       TMSV-RFSN---GDVRFERL NHLIEEGMRLFGE-VHYGEY IPLYNY------LPGKALAQ EKVAKNRDEMFA-FYQTLID EHRE----------------
XP_001600798_2       IMGV-RFKH---GDSRFKRF MSLIEEGFKLFGR-LSFVNY IPMFRY------LPWLQSVK TKLSANREEMAD-FFQETVD QHKA----------------
XP_023716248_1       TMSV-RFEH---GDLRFKRF MDLIDEGFRLFGS-LETINF IPAMRY------IPWLQTTR KMLAKNRLEMGE-FFQETID NHRA----------------
NP_001123908_1       LMSV-RFSH---NDERFKRF MFLIDEGFKLFSS-LEASFF IPILKY------LPGQRQTR EKIAKNRAEMAQ-FLQETIE EHRK----------------
KYB25634_1           LMSV-RFSH---NDERFKRF MFLIDEGFKLFSS-LEASFF IPILKY------LPGQRQTR EKIAKNRAEMAQ-FLQETIE EHRK----------------
XP_018918263_1       IMNI-RFHL---NDPRFQRY THLIEEGFKLFGGVMQYVNF IPILGY------LPGQQKTK QKIEANRAEMAQ-FFEEIVQ EHRK----------------
XP_026681073_1       VMSV-RFSN---EDPQFKRF MHLIDEGFKLFET-MAVVNF LPFVKY------LPGLRETR KTLSKNRVEMGA-YFQEKIN EHRT----------------
XP_001947923_1       TMSV-RFEP---NDPRFERY MHMVDEGFKLFGM-LRPVSL FLPRRH------ITDERNIQ EKIKNNHQEIAK-YFQSIIE EHRS----------------
XP_030024780_1       MMSF-RFEE---NDDKFAKF NEIVSRGMKLFGS-VHIGEH IREYLL------LPGKKAVL NEIKRNLQDVSK-FHGDRLS ERIQQRNG------------
XP_004923216_1       MMSF-RFEE---DDQEFGIF NEKISRGMKLYGS-IHASEY VRQYLK------LPGKKTIL DEMKRSLADISE-FHANKIR ERIDYRA-------------
NP_001285414_1       VFGI-TYKR---DDPDWLYL QRLQEEGVKLIGV-SGVVNF LPWLRH------LPANVRNI RFLLEGKAKTHA-IYDRIVE ACGQ----------------
CAL69943_1           VFGI-TYKR---DDPDWLYL QRLQEEGVKLIGV-SGVVNF LPWLRH------LPANVRNI RFLLEGKAKTHA-IYDRIVE ACGQ----------------
CAL69941_1           VFGI-TYKR---DDPDWLYL QRLQEEGVKLIGV-SGVVNF LPWLRH------LPANVRNI RFLLEGKAKTHA-IYDRIVE ACGQ----------------
XP_021693810_1       VFGL-QYER---DDATWRYL QHLQEEGVKHIGV-SMAVNF LPFLRH------LPSSKRII EFLLNGKAKTHK-IYDSIIE KQRS----------------
PSN36025_1           VFGV-VYDE---NDPTWKWL QHIQEEGIKQIGV-AGPINF LPILRH------IPRFKKVM NSLIDGKDKTHE-LYREIIE NHLQKQK-------------
XP_023716252_1       VFGV-SYAE---NDPMWKWL QQLQDEGLKYIGV-TGILNF LPILRF------IPKFKKPM NFLMEGKMKSHE-YYHTIIL DRMKKRK-------------
XP_023716254_1       VFGV-SYAE---NDPMWKWL QQLQDEGLKYIGV-TGILNF LPILRF------IPKFKKPM NFLMEGKMKSHE-YYHTIIL DRMKKRK-------------
XP_023716253_1       VFGV-SYAE---NDPMWKWL QQLQDEGLKYIGV-TGILNF LPILRF------IPKFKKPM NFLMEGKMKSHE-YYHTIIL DRMKKRK-------------
XP_001600763_1       VFGK-VYDE---DDELWKWF QHIQEEGVKHIGV-SGPLNF LPFLRF------LPRYGNTI QLIVDGQNKTHQ-HYRKILE DHRK----------------
XP_031781543_1       VFGK-VYDE---DDELWKWF QHIQEEGVKHIGV-SGPLNF LPFLRF------LPRYGNTI QLIVDGQNKTHQ-HYRKILE DHRK----------------
XP_008214357_1       VFGK-VYDE---DDELWKWF QHIQEEGVKHIGV-SGPLNF LPFLRF------LPRYGNTI QLIVDGQNKTHQ-HYRKILE DHRK----------------
EFA10665_2           VFGK-CWSR---DDATWKWL QHLQEEGTKHIGV-AGPLNF LPLLRF------LPKSKQTI NFLTEGIRDTHQ-IYREIIE EQKN----------------
XP_030024739_1       IFGF-KFPS---DDKTWQWL RQIQEEGCHEMGV-AGVVNF LPFVRFF-----SPTIRKTI QMLIRGQAQTHT-LYASVIA RRRN----------------
XP_001947874_1       VLGK-AWPE---DDPNWIYL RNLAEDGSKKFAI-ATPLSV LPILKI------IPKYRNTV FEVIEGVKNTHL-IYKTLME KRGN----------------

PkDib                -----------QLEENPSA- -------------------- -------------------- -----------------AQL SLLKQYLL-----------N
QCY41328_1           -----------KLTEERGN- -------------------- -------------------- -----------------HQY SLLEQYLL-----------N
XP_029342549_1       -----------SIKTTD--- -------------------- -------------------- -----------------SKT SLLGEYLS-----------S
XP_029342548_1       -----------SIKTTD--- -------------------- -------------------- -----------------SKT SLLGEYLS-----------S
XP_017302931_1       -----------RVASVQTN- -------------------- -------------------- -----------------QAT SLLENYLA-----------N
XP_018916455_1       -----------ELKKKSSDD SV------------------ -------------------- -----------------EKL SLVEQYLRAISS------PS
PNF31552_1           -----------SLKQSTTT- -------------------- -------------------- ---------------KNEVK SLLELYLS-----------S
PSN36324_1           -----------SYIQFKTDD TKSLLEQYLSNGNLDLKDIT GMAVD---MLLAGIDTVMVA LDLITKKKESYIQFKTDDTK SLLEQYLS-----------N
XP_001601675_1       -----------KLKDEAPN- -------------------- -------------------- -----------------EKQ SLLEIYLQ-----------N
XP_974252_1          -----------TFKEKTSN- -------------------- -------------------- ------------------PP TLLERYLA-----------S
XP_001661673_2       -----------YFDEDQQK- --------LASG-------- -------------------- ---------------RHRSR SLLEEYLR-----------N
AAF60174_1           -------------------- ----------NGS------- -------------------- -----------------VGS SLISAYVK-----------N
NP_001036953_1       -----------LFESDDSK- -------------------- -------------------- -----------------NDK SLLKTFLQ-----------Q
XP_030023386_1       -----------FFESNESD- -------------------- -------------------- -----------------NDK SLLSSFLQ-----------Q
PkShd                -----------EDAELCAVD -------------------- -------------------- -----------------NVH RVFKSILL-----------A
XP_018900763_1       -----------AETNKCAVD -------------------- -------------------- -----------------PVQ SVFMSILQ-----------A
XP_023713545_1       -----------EEREMCSVD -------------------- -------------------- -----------------AVS SVFMSILN-----------A
XP_008179942_1       -----------DEQQSFT-- -------------------- -------------------- -----------------DVR SVFVSILQ-----------A
XP_008179941_1       -----------DEQQSFT-- -------------------- -------------------- -----------------DVR SVFVSILQ-----------A
QBQ34521_1           -----------DEEDTCSLD T------------------- -------------------- -----------------DVQ TVFMSILN-----------A
XP_016841998_1       -----------EHQESAKDE -------------------- -------------------- -----------------SIE AVFLSILR-----------E
XP_008211968_1       -----------EHQESAKDE -------------------- -------------------- -----------------SIE AVFLSILR-----------E
XP_008211975_1       -----------EHQESAKDE -------------------- -------------------- -----------------SIE AVFLSILR-----------E
XP_016841997_1       -----------EHQESAKDE -------------------- -------------------- -----------------SIE AVFLSILR-----------E
NP_001123894_1       -----------STKES---- -------------------- -------------------- -------------------- AVFQSVIQ------------
NP_001261843_1       -----------ELKKSAACE DD------------------ -------------------- --------------EAAGLR SIFLNILE-----------L
NP_648709_2          -----------ELKKSAACE DD------------------ -------------------- --------------EAAGLR SIFLNILE-----------L
AAQ05972_1           -----------ELKKSAACE DD------------------ -------------------- --------------EAAGLR SIFLNILE-----------L
XP_021705504_1       -----------EEQEKCAAD -------------------- -------------------- -----------------DMR GIFLNILQ-----------S
XP_021705505_1       -----------EEQEKCAAD -------------------- -------------------- -----------------DMR GIFLNILQ-----------S
XP_021705503_1       -----------EEQEKCAAD -------------------- -------------------- -----------------DMR GIFLNILQ-----------S
NP_001106219_1       -----------KTTGMAQDE -------------------- -------------------- -----------------AIQ EIFLKILE-----------N
XP_030030216_1       -----------RTNGSAKDD -------------------- -------------------- -----------------GMQ EIFLRILE-----------N
PkSad_variant_B      ----------Y----KENID -------------------- -------------------- ------------------DE SILQSLLK------------
QCY41327_1           ----------------ELKA -------------------- -------------------- ------------------SD GILYFLLD------------
XP_017305144_1       ------------------FN -------------------- -------------------- ------------------GD GLSSKLKE-----------V
XP_023725090_1       ---------------PECQN -------------------- -------------------- ------------------GE GLLGALLA------------
XP_008193656_1       ----------------KKPH -------------------- -------------------- ------------------SD GLLPKLLA------------
XP_001607634_2       -------------------- -------------------- -------------------- --------------LENAED GLLGAMLR------------
XP_001944183_2       ------------------LN -------------------- -------------------- ------------------GD GLLNSVLN-----------V
XP_018917274_1       -----------------IVS -------------------- -------------------- ------------------SD GLLYQLRQ------------
AAL86019_1           -----------VQEDQRRPH -------------------- -------------------- ------------------DE ALYHRLQA------------
NP_650123_1          -----------VQEDQRRPH -------------------- -------------------- ------------------DE ALYHRLQA------------
AAX85207_1           ---------------DDIER -------------------- -------------------- ------------------GD GLLSKLED------------
BAM73862_1           ----------------TKDA -------------------- -------------------- ------------------GD GLVKRLKD------------
XP_030027247_1       ----------------RRHE -------------------- -------------------- ------------------ND GLIKRLCE------------
PkSpo                -----------TIDYEEP-- -------------------- -------------------- --------------PRDFTD ALLQNLKT-----------D
XP_023712274_1       -----------AIDPSAG-- -------------------- -------------------- --------------PRDFTD ALLIHLRE-----------D
PSN30774_1           -----------SVDLSAE-- -------------------- -------------------- --------------PRDFTD ALLMHLQE-----------D
XP_008200059_1       -----------TLDTNSP-- -------------------- -------------------- --------------PRDFTD ALLMHLEE-----------D
EFA11558_2           -----------TLDTNSP-- -------------------- -------------------- --------------PRDFTD ALLMHLEE-----------D
XP_026677392_1       -----------TVDYDDH-- -------------------- -------------------- --------------PRDFTD ALLQYFRE-----------D
XP_026677391_1       -----------TVDYDDH-- -------------------- -------------------- --------------PRDFTD ALLQYFRE-----------D
XP_008211923_1       -----------SLDLENGV- -------------------- -------------------- --------------PRDFTD ALLLHLESS----------E
XP_001945761_2       -DYNDYAA--DDVDEQE--- -------------------- -------------------- --------------PIDFTD ALLMSLRK-----------E
XP_029341632_1       RENNDYAADDDDVDEQE--- -------------------- -------------------- --------------PTDFTD ALLMSLRK-----------E
XP_021694486_1       -----------NLGEDEP-- -------------------- -------------------- --------------ERDFTD ALLKSLRE-----------D
NP_001286943_1       -----------SVDLDEP-- -------------------- -------------------- --------------DRDFTD ALLKSLLE-----------D
XP_030039633_1       -----------NLDMEGP-- -------------------- -------------------- --------------EKDFLD GLLRVLHE-----------D
BAH47267_1           -----------NLDTEAP-- -------------------- -------------------- --------------EKDFLD GLLRVLHE-----------D
NP_523403_2          -----------SFDPNNI-- -------------------- -------------------- ---------------RDLVD FYLCEIEKAKAEGTDAELFD
CAL69940_1           -----------SFDPNNI-- -------------------- -------------------- ---------------RDLVD FYLCEIEKAKAEGTDAELFD
XP_001649970_1       -----------SFNAENI-- -------------------- -------------------- ---------------RDIVD AYLDEIQKAQAEGRDQELFD
XP_030024736_1       -----------TLNVNNV-- -------------------- -------------------- ---------------RDLID VYLIEIEKAKREGRGGELFE
NP_001077078_1       -----------TLDINNA-- -------------------- -------------------- ---------------RDLID VYLIEIEKAKSEGRAGELFE
XP_001600798_2       -----------TFDENNI-- -------------------- -------------------- ---------------RDLVD TYLLEIEKAKAEGREDKLFQ
XP_023716248_1       -----------TFDPSNI-- -------------------- -------------------- ---------------RDLID TYLAEIQLEKEAGRGESLFE
NP_001123908_1       -----------SFDPSHL-- -------------------- -------------------- ---------------RDLLD TYLYEIQKADEEGTGDHLFE
KYB25634_1           -----------SFDPSHL-- -------------------- -------------------- ---------------RDLLD TYLYEIQKADEEGTGDHLFE
XP_018918263_1       -----------TFDNGNI-- -------------------- -------------------- ---------------RDVVD AYLQEIEVAEEEGRTDELFE
XP_026681073_1       -----------TFDASNI-- -------------------- -------------------- ---------------RDMLD SYLFEIEKAKMENRSDQLFN
XP_001947923_1       -----------TFDPNSI-- -------------------- -------------------- ---------------RDLVD AYLLEIKRSQEAGTMDQLFQ
XP_030024780_1       -----------HSGFREP-- -------------------- -------------------- ---------------SDLLD HYLDHVEGSKKTDGVDDLFP
XP_004923216_1       -----------THPYDEP-- -------------------- -------------------- ---------------ADLLD YYLDNIEARKSRKRFPDIFP
NP_001285414_1       -----------RLKEKQKVF KELQEQKRLQRQLEKEQLRQ SKEADPSQEQSEADEDDEES DEEDT-------YEPECILE HFLAVRDTD----------S
CAL69943_1           -----------RLKEKQKVF KELQEQKRLQRQLEKEQLRQ SKEADPSQEQSEADEDDEES DEEDT-------YEPECILE HFLAVRDTD----------S
CAL69941_1           -----------RLKEKQKVF KELQEQKRLQRQLEKEQLRQ SKEADPSQEQSEADEDDEES DEEDT-------YEPECILE HFLAVRDTD----------S
XP_021693810_1       -----------RMEGGGSEV -------------------- ---SDPG------------- ------------RHDDCILS NFLQETRRRETGARPE---L
PSN36025_1           -----------CADVDDD-- -------------------- -------------------- -----------------LVF AFLEERDRRGKDG------E
XP_023716252_1       -----------SFPGDDEN- -------------------- -------------------- ------------YLADNIID SFLDEKERRGEGD------K
XP_023716254_1       -----------SFPGDDEN- -------------------- -------------------- ------------YLADNIID SFLDEKERRGEGD------K
XP_023716253_1       -----------SFPGDDEN- -------------------- -------------------- ------------YLADNIID SFLDEKERRGEGD------K
XP_001600763_1       -----------FPTEMNS-- -------------------- -------------------- -----------------FLA TYDEEMKRRMANGEP----L
XP_031781543_1       -----------FPTEMNS-- -------------------- -------------------- -----------------FLA TYDEEMKRRMANGEP----L
XP_008214357_1       -----------FPTEMNS-- -------------------- -------------------- -----------------FLA TYDEEMKRRMANGEP----L
EFA10665_2           -----------SSNETVS-- -------------------- -------------------- ----------------NVIQ AFLAEKEKRKNEDS-----V
XP_030024739_1       -----------MLGLEKPKG AEHLPHSNLFNEYPDGKLKC IKYS----KHAPNTEHIFDP KTLIP-------TEGECILD SFLLEQKKRFENGDET---A
XP_001947874_1       -----------EIHES---- -------------------- -------------------- ---------------DDLMA MFMKEMTKRKNDKD-----S

PkDib                EELDIKDVIGMAADLLLGGI HTMSYTSAFGLYHLSRNMLE QEIMFEELNSLMT------T NDTITETML-NQAKYTRAVI KEIFRLSPISVG-VGRILAK
QCY41328_1           KELDTKDVIGMAADMLLAGI DTTAYTSCFGLYHISKNVDK QEKMFKELESLMN------A ESTITEEIL-NQAVYTKAVM KEIFRMNPISVG-IGRILAK
XP_029342549_1       DDTDFKDVIGMTVDTLLAGI DTATYSCCFGLYHLSSNPDV REKMFDESRALLPD-----N HTPVTDRVL-ERAVYAKAVV KEMFRMNPISVG-VGRILPE
XP_029342548_1       DDTDFKDVIGMTVDTLLAGI DTATYSCCFGLYHLSSNPDV REKMFDESRALLPD-----N HTPVTDRVL-ERAVYAKAVV KEMFRMNPISVG-VGRILPE
XP_017302931_1       PKLSRRDIVGMSVDILLAGI DTSAYTTCFLLYHISRSASA QQRLFSAVKHL--------K RGSVTSADY-DGCAYAKAVL KETFRLSPISVG-VGRILNK
XP_018916455_1       SKLDIKDVNGIGIDFLLAGI DTSSYTSSFALYHLAKNRES QDLVHKEVKKLMNNH---NS DGTITAEML-KNASYTKAVV KEVLRMNPISVG-IGRILAK
PNF31552_1           TELDMKDVTGMAVDMLLAGV DTTNYTTSFALYHLATNPEV QNNLYEESCRLLIE-----P NSPVTTDIL-SQAQYMKAVL KESLRLNPISVG-IGRILAQ
PSN36324_1           GNLDLKDITGMAVDMLLAGI DTTTYTSCFALYHLATNTDK QKKLYEESCRLLPD-----P ESPITTSIL-AEAQYTKAVI KETFRLNPISVG-IGRILPQ
XP_001601675_1       PELDFKDVVGMACDMLLAGI DTTTYSSAFALYHLSRNPET LDKLHAEASRLIPD-----D SCVVTAETL-KSAIYTKAVI KETFRLNPISVG-VGRILQT
XP_974252_1          ASLDFKDIIGVVCDFLLAGM DTTTYSSSFLLYHLATNPST QDALYEEACRLLPN-----P AAPLTTEKY-KQAEYAKCAV KESLRLRPISIG-VGRQLTT
XP_001661673_2       PNLELHDIIGMAADLLLAGV HTSSYTTAFALYHLCLNPDA QDKLYQEACRILPD----PW ECQIEAAALNSEASYCRAVL KESLRLNPISIG-VGRILNK
AAF60174_1           PELDRSDVVGTAADLLLAGI DTTSYASAFLLYHIARNPEV QQKLHEEAKRVLPS-----A KDELSMDALRTDITYTRAVL KESLRLNPIAVG-VGRILNQ
NP_001036953_1       PQLDHKDIMGMMVDILMAAI DTTAYTTSFVLYHIARNKRC QDEMFEELHTLLPK-----K DDEITADVL-SKASYVRSSI KESLRLNPVSIG-IGRWLQK
XP_030023386_1       PNIDQKDIIGMMVDILMAAI DTTSYTTSFALYHIARNPEC QEKIFMEVESLLPE-----K DSSITPNVI-SKAVYTRSTI KESLRLNPVSVG-IGRLLQK
PkShd                PSLDIRDKKAAIIDFIAAGI KTLGNTLVFLLYLVAKHPDV QKKLYQEIQNIIS------A NGTITMDNL-RGAVYLRSCI MEAFRLLPTTTC-VARILEQ
XP_018900763_1       EGMELCDKKAAIIDFIAAGI KTLGNTLVFLLYLVAKHPEV QEKIYEELEGLVT------D GCPLSTSTL-RHATYLKACI AEAFRVLPTAPC-VARILES
XP_023713545_1       PGLDVREKKAALIDFIAAGM QTLGNTLVFVLYLMAKNPRV QKRLYEEILQVAP------G RCPLTAETL-RQATYLQACI MEAFRVLPTTPC-VARILES
XP_008179942_1       SELDNRDKKAAIIDYIAAGI KTLGNTLVFILYLVAKHPEV QEKIYNEVSLLAP------A GTPITSEHL-HKATYLNACI IEAHRLKPTAPC-IARVLES
XP_008179941_1       SELDNRDKKAAIIDYIAAGI KTLGNTLVFILYLVAKHPEV QEKIYNEVSLLAP------A GTPITSEHL-HKATYLNACI IEAHRLKPTAPC-IARVLES
QBQ34521_1           PDVDIRDKKGAIIDFIAAGI KTFGNTLVFVLYLIAKNTTC QEKIYEEIINVAG------P HQDFTTKNI-QNAKYLKACI EESFRLLPTAPQ-IARITET
XP_016841998_1       KTLDIRDKRAAIVDFIAAGI HTVGNTLVFLLHTIGRNPEV RKKLQEEADSLVP------P RCDISMGDL-KNAKYIRAFI TEVFRLLPTAPC-IARILEE
XP_008211968_1       KTLDIRDKRAAIVDFIAAGI HTVGNTLVFLLHTIGRNPEV RKKLQEEADSLVP------P RCDISMGDL-KNAKYIRAFI TEVFRLLPTAPC-IARILEE
XP_008211975_1       KTLDIRDKRAAIVDFIAAGI HTVGNTLVFLLHTIGRNPEV RKKLQEEADSLVP------P RCDISMGDL-KNAKYIRAFI TEVFRLLPTAPC-IARILEE
XP_016841997_1       KTLDIRDKRAAIVDFIAAGI HTVGNTLVFLLHTIGRNPEV RKKLQEEADSLVP------P RCDISMGDL-KNAKYIRAFI TEVFRLLPTAPC-IARILEE
NP_001123894_1       AEIDEREKIAAIIDFISAGI HTMKNSLLFLLHLIGQDLQI QKKIIED------------- ----------STKSYSKACV TETFRLLPTANA-LGRILEE
NP_001261843_1       KDLDIRDKKSAIIDFIAAGI ETLANTLLFVLSSVTGDPGA MPRILSEFCEY--------R DTNILQDAL-TNATYTKACI QESYRLRPTAFC-LARILEE
NP_648709_2          KDLDIRDKKSAIIDFIAAGI ETLANTLLFVLSSVTGDPGA MPRILSEFCEY--------R DTNILQDAL-TNATYTKACI QESYRLRPTAFC-LARILEE
AAQ05972_1           KDLDIRDKKSAIIDFIAAGI ETLANTLLFVLSSVTGDPGA MPRILSEFCEY--------R DTNILQDAL-TNATYTKACI QESYRLRPTAFC-LARILEE
XP_021705504_1       EGLDKKDKIAGIIDLIHAAI ETFSNTLSFLLNNMTSHPER QARIASEFTS---------- -DTITNNDL-VNAAFTRACI KESYRISPTTPC-LARILEE
XP_021705505_1       EGLDKKDKIAGIIDLIHAAI ETFSNTLSFLLNNMTSHPER QARIASEFTS---------- -DTITNNDL-VNAAFTRACI KESYRISPTTPC-LARILEE
XP_021705503_1       EGLDKKDKIAGIIDLIHAAI ETFSNTLSFLLNNMTSHPER QARIASEFTS---------- -DTITNNDL-VNAAFTRACI KESYRISPTTPC-LARILEE
NP_001106219_1       PALDMRDKKAAIIDFITAGI ETLANSLVFLLYLLSGRPDW QRKINSELPPY--------- -AMLCSEDL-AGAPSVRAAI NEAFRLLPTAPF-LARLLDS
XP_030030216_1       PALDMRDKKAAVIDFITAGI ETLANSLVFLLYLLSGRPDW QHTIRSELPSC--------- -SRLSADDL-SAAPSVRAAI NEAFRLLPTAPF-LARLLDT
PkSad_variant_B      RKLSTDLIERILVDFILAAG DTTAYTMLWTFYLLGRHKDV QDKLFVDIEQS--------- -----KRKN-EQTPAIRNII KESMRLYPIAPF-IARYLPE
QCY41327_1           QNIPIDVAQRIIVDFLLAAG DTTALATLWILYLLGRHKNI QDELYSDIQKN--------- ------RDS-HETRLLRNII KESMRLYPIAPF-IARYLPQ
XP_017305144_1       ENVSPESIRRMVIDFILAAG DTTAISTQWIFYLLGRHPSV QDQLYQELQKN--------- ------NDC-LNNEIINHVI REGLRMYPIAPF-ITRFMPK
XP_023725090_1       EEIEHNDVVRIMVDLCIAAG DTIASSIQWMMYLLARNPDL QDELNAELLEV--------- ---HRPEDI-VQLPLVRGTM REALRLYPVAPF-LSRYMPE
XP_008193656_1       EQITLEDIKRIIVDLVLAAG DTTAVAMEWMLYLVAKSPQI QEKLR--------------- ----------RNPDFVKHVF KETLRLYPVAPF-LTRILPE
XP_001607634_2       NGIDSEMLKRICVDLILAAG DTTAYSMQWLLYLMASNPSA QEAIRQSLLEL--------- ----DEAEV-LRNALLKGAI KESLRLYPTAPF-LTRILPQ
XP_001944183_2       HDIPIDMIKRLMIDFIIAAG DTTAYSTQWSLYTLGLHKSI QNNLRHSLLKT--------- -------DF-LECDYLNNIL KEVLRMYPLAPF-ITRIPPS
XP_018917274_1       CNIPQEKINTIILDFILAAG DTTATTTQWAMYLLSTHDDI QTKVKEEFENS--------- ----NLRET-CESDLMRGIV RETMRLYPVAPF-IARFLPQ
AAL86019_1           ADVPGDMIKRIFVDLVIAAG DTTAFSSQWALFALSKEPRL QQRLAKERAT---------- ----------NDSRLMHGLI KESLRLYPVAPF-IGRYLPQ
NP_650123_1          ADVPGDMIKRIFVDLVIAAG DTTAFSSQWALFALSKEPRL QQRLAKERAT---------- ----------NDSRLMHGLI KESLRLYPVAPF-IGRYLPQ
AAX85207_1           CIPSRDSIKRIFSDFIIAAG DTTAFATLWCLYLLAKNQAV QTMVRDETK----------- ------HDF-LESPLIRATV KESLRLFPIAPF-IGRFLAT
BAM73862_1           ENMSDELITRIVADFVIAAG DTTAYTSLWILFLLSKNTEI LTEMND-------------- -----------NDQYVKNVV KEAMRLYPVAPF-LTRILPK
XP_030027247_1       DKMSDEDIIRIVADFVIAAG DTTAYTSLWTLLLMAKNKDY ---VNNELPM---------- ----------KDINNIKHVV KEAMRLYPVAPF-LTRILPK
PkSpo                SQLTWQHIMFELEDFL-GGH SAVGNLVMLTLVSLVKYPYV KKRIEEEIQTVTG------G SRNVGMLDK-TEMVYTEATV FETLRVTS-SPI-VPHVATQ
XP_023712274_1       PNLSWEHIIFELEDFL-GGH SAIGNLSMLALAAVVRNPQV GERIQKEVDAATG------G KRNVNLFDK-PVMPYTEATI LETLRTAS-SPI-VPHVASQ
PSN30774_1           PNLNWEHIIFELEDFL-GGH SAIGNLIMLALAAVVRHPEV GARIQLEVDATTG------G SRNVNLFDK-AVMPYTEATI LETLRTAS-SPI-VPHVATQ
XP_008200059_1       PNMNWQHIIFELEDFL-GGH SAIGNLVMVTLAAVVDHPEV AKRIQEEVDQVTG------G TRCPNLFDK-AAMPYTEATI LETLRTAS-SPI-VPHVASK
EFA11558_2           PNMNWQHIIFELEDFL-GGH SAIGNLVMVTLAAVVDHPEV AKRIQEEVDQVTG------G TRCPNLFDK-AAMPYTEATI LETLRTAS-SPI-VPHVASK
XP_026677392_1       EELSWDHIMFDLEDFI-GGH AALGNLVMLILIYLMKNPHC IDKIRQEIDAVTG------G LRDVCMDDK-YKMPYTEALV FETLRICA-SPI-VPHVATE
XP_026677391_1       EELSWDHIMFDLEDFI-GGH AALGNLVMLILIYLMKNPHC IDKIRQEIDAVTG------G LRDVCMDDK-YKMPYTEALV FETLRICA-SPI-VPHVATE
XP_008211923_1       SELSWEHIIYELEDFL-GGH SAIGNLVMMVLANIVTHPDV QAKIQAECDAVLREKYDSSE SALVSLKDR-FDMPYTEATI WETLRISS-SPI-VPHVATC
XP_001945761_2       PGLKMNHVLFELEDFI-GGH SAVGNMIMLALSMVATRPHV AQAIRDEAEQVTG------G QRLVRLYDK-PDMPYTEATL FETLRFIS-SPI-VPHVATE
XP_029341632_1       PGLKMNHVLFELEDFI-GGH SAVGNMVMLALSMVATRPHV AQAIRDEAEQVTG------G QRLACLYDK-PDMPYTEATL LETLRFIS-SPI-VPHVATE
XP_021694486_1       PSVSRDTIMYMLEDFI-GGH SAIGNLVMLALGYVAKNPEI GARIQQEIDHVTDK-----G LRNVTLYDT-ESMPYTVATI FEVLRYSS-SPI-VPHVATE
NP_001286943_1       KDVSRNTIIFMLEDFI-GGH SAVGNLVMLVLAYIAKNVDI GRRIQEEIDAIIEE-----E NRSINLLDM-NAMPYTMATI FEVLRYSS-SPI-VPHVATE
XP_030039633_1       PNVDRNTIIFMLEDFL-GGH SSVGNLVMLCLTAVARDPEI GRKIRAEIEGVTK------G KRPVALTDR-SNLPYTEATI LECLRYAS-SPI-VPHVATE
BAH47267_1           PTMDRNTIIFMLEDFL-GGH SSVGNLVMLCLTAVARDPEV GRKIRQEIDAVTR------G KRPVGLTDR-SHLPYTEATI LECLRYAS-SPI-VPHVATE
NP_523403_2          GKNHEEQLVQVIIDLFSAGM ETIKTTLLWINVFMLRNPKE MRRVQDELDQVVG------R HRLPTIEDL-QYLPITESTI LESMRRSSIVPLATTHSPTR
CAL69940_1           GKNHEEQLVQVIIDLFSAGM ETIKTTLLWINVFMLRNPKE MRRVQDELDQVVG------R HRLPTIEDL-QYLPITESTI LESMRRSSIVPLATTHSPTR
XP_001649970_1       GKDHEIQMMQVIADLFSAGM ETIKTTLLWLNVFMLRHPDA MKRVQDELDQVVG------R NRLPKIEDV-PYLPITETTI LEVMRISSIVPLATTHSPKS
XP_030024736_1       GRDHELQLKQILGDLFSAGM ETIKSSLLWMIVFMLRNPDV KKRVQEELDAVVG------R DRLPSIEDM-PNLPFTETTI LETLRMSSIVPLATTHSPTR
NP_001077078_1       GRDHELQLKQILGDLFSAGM ETIKSSLLWMIVFMLRNPDV KRRVQEELDAVIG------R ERLPSIDDI-SSLPYTETTI LETLRLSSIVPLATTHSPTR
XP_001600798_2       GKNHDRQLQQILGDLFSAGM ETVKTTLEWAVILMLHHPEA ARAVQEELDQVVG------R QRMPSLEDL-PFLPITEATI LEVLRRTSIVPLGTTHATTR
XP_023716248_1       GRDHDRQMQQIIGDLFSAGM ETVKTTILWAVVFLLHNPEV MKAVQEELDQVVG------R GRLPKLEDI-PYLPYTESTL LEVLRRSSIIPLGTTHAATR
NP_001123908_1       GKDHDRQMQQIMGDLFSAGM ETIKSSLQWAVLFMLHHPEV MKAVQEELDQVVG------R RRLPKLEDL-PYLPVTESTM LEVLRISSIVPMGTTHAPTR
KYB25634_1           GKDHDRQMQQIMGDLFSAGM ETIKSSLQWAVLFMLHHPEV MKAVQEELDQVVG------R RRLPKLEDL-PYLPVTESTM LEVLRISSIVPMGTTHAPTR
XP_018918263_1       GKDHNRQMHQIIGDLFTAGM ETVKTTLQWAVVFMLHHPEI AKQVQEELDQVVG------R HRLPNLQDL-PFLPFTESTL LEVLRRSSIVPLGTPHAVTR
XP_026681073_1       GKNHDRQMQQIIGDLFSTGM ETIKNTLQWSLVYMMHYPAV AKAVQDELDTVVG------R NRLPTLEDM-PNTQYTEATI LETLRRSSVVALGTIHAVTR
XP_001947923_1       GLDPNRQVQQILGDLFSAGM ETIKNTILWAMVYMLHYPDV MTKVQDEIDSVVG------Q YKSPVLDDY-PNLPYTQATL YEVLRKSSITPLGTTHATTS
XP_030024780_1       DVDPNKQIIQVMNDLFSAGM ETSLSTLSWSVVMMIREPKV AGKVRDELRQVLP------P GHLVTLEHR-AKLPYTEAVL FETLRRVSVVPLGTTHVNTR
XP_004923216_1       GVDPEKQVVQVMNDLFSAGM ETSRTTLSWTLLMMIHEPDV AAKVRAQLTETVH------P GELVTLDHR-PELPYLEAVL FETLRCVSLVPLGTTHVNTT
NP_001285414_1       QLYCDDQLRHLLADLFGAGV DTSLATLRWFLLYLAREQRC QRRLHELLLPL--------- GPSPTLEEL-EPLAYLRACI SETMRIRSVVPLGIPHGCKE
CAL69943_1           QLYCDDQLRHLLADLFGAGV DTSLATLRWFLLYLAREQRC QRRLHELLLPL--------- GPSPTLEEL-EPLAYLRACI SETMRIRSVVPLGIPHGCKE
CAL69941_1           QLYCDDQLRHLLADLFGAGV DTSLATLRWFLLYLAREQRC QRRLHEFLLPL--------- GPSPTLEEL-EPLAYLRACI SETMRIRSVVPLGIPHGCKE
XP_021693810_1       AFCSDVQLRHLLADLFGAGV DTTFTTLRWLILFLALNKDA QERLRQEMASQL-------- RGEPCLNDV-DSLPYLKACV AEAQRLRTVVPLGIPHGAVS
PSN36025_1           DFYSTLQFHHLLADMFGAGV DTTLTTLRWFILYMAAYPDV QKRVQDEMDSVLG------- TRAPSLEDA-PLLPYTEAAI AETQRIRSTVPLGIPHGSLE
XP_023716252_1       GFYNTTQFHHLLGDMFGAGL DTTMTTLRWFVLFMAANSGA QKRVQAELDSVVG------- SRLPTLEDL-PLLPYTEAAL AETQRIRSVVPVGIPHGALA
XP_023716254_1       GFYNTTQFHHLLGDMFGAGL DTTMTTLRWFVLFMAANSGA QKRVQAELDSVVG------- SRLPTLEDL-PLLPYTEAAL AETQRIRSVVPVGIPHGALA
XP_023716253_1       GFYNTTQFHHLLGDMFGAGL DTTMTTLRWFVLFMAANSGA QKRVQAELDSVVG------- SRLPTLEDL-PLLPYTEAAL AETQRIRSVVPVGIPHGALA
XP_001600763_1       ASFTETQCFYLLADLYGAGV DTTLTTLRWFLLFMAAFPDE QAKIQEEISNVVG------- EKEPNLEDR-PSMPRLEAAI MEVQRLRSVVPIGIPHGTTE
XP_031781543_1       ASFTETQCFYLLADLYGAGV DTTLTTLRWFLLFMAAFPDE QAKIQEEISNVVG------- EKEPNLEDR-PSMPRLEAAI MEVQRLRSVVPIGIPHGTTE
XP_008214357_1       ASFTETQCFYLLADLYGAGV DTTLTTLRWFLLFMAAFPDE QAKIQEEISNVVG------- EKEPNLEDR-PSMPRLEAAI MEVQRLRSVVPIGIPHGTTE
EFA10665_2           KFYNDQQFHYLLADIFGASL DTTLTTLRWYVLYMAVHQDV QKKVRSLLNDL--------- ----TLEQI-AMVPYFEATI AEVQRIRPVVPVGIPHGSVE
XP_030024739_1       RYMTDEQLHFLLADMFGAGL DTTSVTLAWFLLYMALYPDE QEIVRKEILSEYP------- --EECEVES-SRLPRLMAAI YETQRIRSIVPVGIPHGCLE
XP_001947874_1       HYFTEKQCCFLLSDLFGAGV ETTVNTLRWFLLYMALNQEI QNDLQKLLDSACT------D GGLIGLEQI-ESIPLLKACV SETMRLRPVAPSGIPRSVNT

PkDib                DAVL-SGYFVPSGTIVVTQN QITCRLPEYF-QNPDEFKPE RWIRGNPLYK---------- -------------------- -------NIHPYLVLPFGHG
QCY41328_1           DAVL-SGYLVPAKTIVVTQN QVTCRLPEYF-HKPNEFIPE RWIKDHALYE---------- -------------------- -------NVHPYLVLPFGHG
XP_029342549_1       ECVF-SGYRVPAGTVVVTQN QVSCRLEEYF-RRPNEFLPE RWIKGSAEYE---------- -------------------- -------PVSPYLVLPFGHG
XP_029342548_1       ECVF-SGYRVPAGTVVVTQN QVSCRLEEYF-RRPNEFLPE RWIKGSAEYE---------- -------------------- -------PVSPYLVLPFGHG
XP_017302931_1       ETVL-SGYHVPAGTLAVTQN QVSCRLSQYF-PGPDQFIPE RWLREDPAKQ---------- -------------------- -------CVSPYLVLPFGHG
XP_018916455_1       DAVL-SNYFVPKGTTVVTQN QVSCRLPEYF-KNPEEFRPE RWLKTSPLYQ---------- -------------------- -------PVSPYLVLPFGHG
PNF31552_1           DAVL-SGYHVPRGTVVVTQN QVSCRLAEYF-NDPNKFQPE RWIKTHPLYK---------- -------------------- -------QVSPYLVLPFGHG
PSN36324_1           DTIF-SGYCVPKGTVVVTQN QVACRLEEHF-SNPNKFIPE RWLKDSSHYK---------- -------------------- -------QTNPFLVIPFGHG
XP_001601675_1       DVVL-NGYHVRKGTNVVTQN QISCRLPEYF-EKPDSFMPE RWLRETGKNE---------- -------------------- -----KPPIHPYLVLPFGHG
XP_974252_1          DVVF-SGYKVPSGTVVVTLN QVLSRMEKYF-PEPDSFKPE RWMKNDPSYV---------- -------------------- -------QTHPYLVIPFGHG
XP_001661673_2       DATL-GGYHVPKGTVVVTQN LVSCRQERYF-KNPTKFIPE RWMRETK--E---------- -------------------- -------DVNPYLVLPFGHG
AAF60174_1           DAIF-SGYFVPKGTTVVTQN MVRCRLEQHF-QDPLRFQPD RWLQHRS------------- -------------------- -------ALNPYLVLPFGHG
NP_001036953_1       DIVL-KGYSIPKGTVIVTQN MTSSRLPQFI-RDPLTFKPE RWMRGSPQYE---------- -------------------- -------TIHPFLSLPFGHG
XP_030023386_1       DIAL-KGYFIPKDTVIVTQN MVSCRLPQYV-REPLLFKPE RWLRGSSEYE---------- -------------------- -------NIHPFLSLPFGFG
PkShd                KTDI-NGFNLPPGSVVLCHT WLACLKESNF-EKAAEFLPE RWLDDVNHKF---------- -------------------- ----------SCLVIPFGYG
XP_018900763_1       ETEL-SGYLLPAGSVVLCHT WLASQEECNF-VDAKSFKPE RWLDNSAVRY---------- -------------------- ----------PFLVCPFGVG
XP_023713545_1       EMEL-SGYHVSAGTVVLCHT WLACQEEVNF-TAAHEFLPE RWLQQGEVTR---------- -------------------- --------INPFLVVPFGLG
XP_008179942_1       EIEY-DNYRLPPGTVVLLHT GLACLDENNF-KDATSYRPE RWLDELAKKS---------- -------------------- ----------PFLVAPFGCG
XP_008179941_1       EIEY-DNYRLPPGTVVLLHT GLACLDENNF-KDATSYRPE RWLDELAKKS---------- -------------------- ----------PFLVAPFGCG
QBQ34521_1           PLEL-SGYQIPAGSVLLCHT WQACLDEANF-PQAQEFRPE RWLGEETEKN---------- -------------------- ----------KFLVCPFGVG
XP_016841998_1       SADL-SGYHLKPGTVVLLHT WIAGLDEANF-KDADKCIPE RWLHPEKYVP---------- -------------------- --------HSPLLVAPFGFG
XP_008211968_1       SADL-SGYHLKPGTVVLLHT WIAGLDEANF-KDADKCIPE RWLHPEKYVP---------- -------------------- --------HSPLLVAPFGFG
XP_008211975_1       SADL-SGYHLKPGTVVLLHT WIAGLDEANF-KDADKCIPE RWLHPEKYVP---------- -------------------- --------HSPLLVAPFGFG
XP_016841997_1       SADL-SGYHLKPGTVVLLHT WIAGLDEANF-KDADKCIPE RWLHPEKYVP---------- -------------------- --------HSPLLVAPFGFG
NP_001123894_1       EMEL-GGYRLSAGTVVVCHF GIACRDERNF-PDASKFKPE RWLDDDKVQT---------- -------------------- ------ATNSLFLLTPFGAG
NP_001261843_1       DMEL-SGYSLNAGTVVLCQN MIACHKDSNF-QGAKQFTPE RWIDPATENF---------- -------------------- ----TVNVDNASIVVPFGVG
NP_648709_2          DMEL-SGYSLNAGTVVLCQN MIACHKDSNF-QGAKQFTPE RWIDPATENF---------- -------------------- ----TVNVDNASIVVPFGVG
AAQ05972_1           DMEL-SGYSLNAGTVVLCQN MIACHKDSNF-QGAKQFTPE RWIDPATENF---------- -------------------- ----TVNVDNASIVVPFGVG
XP_021705504_1       DFDL-SGYQLKAGTVVLCHT RVACQNEQNF-QQANTFLPE RWLEQVDENQN--------- -------------------- --VYKLDEPGSSLVLPFGTG
XP_021705505_1       DFDL-SGYQLKAGTVVLCHT RVACQNEQNF-QQANTFLPE RWLEQVDENQN--------- -------------------- --VYKLDEPGSSLVLPFGTG
XP_021705503_1       DFDL-SGYQLKAGTVVLCHT RVACQNEQNF-QQANTFLPE RWLEQVDENQN--------- -------------------- --VYKLDEPGSSLVLPFGTG
NP_001106219_1       PMTT-GGHKIPPGTFVLAHT AAACRREENF-WRAEEYLPE RWIKVQEPHA---------- -------------------- ----------YSLVAPFGRG
XP_030030216_1       PMTL-GGHKLPAGTFVLAHT GAACRREENF-WRAHEFLPE RWSSSRQPHA---------- -------------------- ----------ASLVAPFGRG
PkSad_variant_B      ETFI-CGYRIPANQLISLSM YNSSRNEKYF-PNANQFQPS RWQRLENGKY---------- -------------------- -----AGVIDPYATLPFAMG
QCY41327_1           ETEI-ASYLIPANHLISISV FNCSRNEKYF-PKANKFEPK RWDRLANGKY---------- -------------------- -----AEVNDPYATLPYGMG
XP_017305144_1       DVEI-RGYLIPKGSLVLLSV FSSSHNPAYF-PSPEQFQPS RWKRDANKKY---------- -------------------- -----INVVEPYASLPYAMG
XP_023725090_1       DSMI-GGYRVPSGDLILLSI YTSGHDARNF-PEPDRFWPQ RWTRDADGNY---------- -------------------- -----KGVSNPFASLPFAMG
XP_008193656_1       DAIL-GGYGVPKGTLVVMSI YTSGRDGRYF-KNPGLFQPE RWDRKDEFYS---------- -------------------- -------SEMKKASLPFAMG
XP_001607634_2       DTLL-AGYPACKGELVVISL YSCGRDEANF-PRADEFLPQ RWLRSEKGEF---------- -------------------- -----QGVINPNATLPFAMG
XP_001944183_2       DIYL-TDHKIPANSLVIMSM FTSSRNGKYF-NSPNEFIPD RWNRLKNNKY---------- -------------------- -----NGVNEPFATLPYGFG
XP_018917274_1       DLKVFDSYIIPAGEMIILSV YSSGRNGLYF-PDPDEFIPS RWERDEQTGS---------- -------------------- ----LKGVVDPFATLPYAMG
AAL86019_1           DAQL-GGHFIEKDTMVLLSL YTAGRDPSHF-EQPERVLPE RWCIGET------------- -------------------- -----EQVHKSHGSLPFAIG
NP_650123_1          DAQL-GGHFIEKDTMVLLSL YTAGRDPSHF-EQPERVLPE RWCIGET------------- -------------------- -----EQVHKSHGSLPFAIG
AAX85207_1           DAII-GDYCIPKNTLALLSL YSAGRDEVNF-YLPNEFLPQ RWLRRDDKNQ---------- -------------------- ----SIIPFNANASLPFAIG
BAM73862_1           QCVL-GPYLLEEGTPVIASI YTSGRDEQNF-SKADQFLPY RWDRNDQRKK---------- -------------------- ----DLVNHVPSATLPFAFG
XP_030027247_1       ESIL-GPYKLNEGTPVIASI YTSGRDINNF-SRPEEFLPY RWDRNDPRKK---------- -------------------- ----ELMNHNPSASLPFALG
PkSpo                DTEL-GGHFIEKGTCVILNN FELNKSCEYW-EKPTEFLPE RFIKD--------------- -------------------- -----GKVVKPAHFIPFGTG
XP_023712274_1       DTSI-AGYPVEKGTMVFINN FMLNCSEEYW-EAASEFRPE RFIKD--------------- -------------------- -----GKVTRPDYFIPFSTG
PSN30774_1           DTSI-AGYTVEKGTVVFLNN YELNSSEACW-EMPHEFKPE RFVSAD-------------- -------------------- -----GKVTKPEYFIPFSTG
XP_008200059_1       DTEI-DGHEVSKGTIVFINN YELNQGDAYW-DEPGLFKPE RFLSST-------------- -------------------- -----GNIVKPAHFIPFSTG
EFA11558_2           DTEI-DGHEVSKGTIVFINN YELNQGDAYW-DEPGLFKPE RFLSST-------------- -------------------- -----GNIVKPAHFIPFSTG
XP_026677392_1       DTTV-AGYSVCKGTVVILNN FDLNTSDLYW-DEPTKFKPE RFISQD-------------- -------------------- -----GIVVKPSHFIPFGTG
XP_026677391_1       DTTV-AGYSVCKGTVVILNN FDLNTSDLYW-DEPTKFKPE RFISQD-------------- -------------------- -----GIVVKPSHFIPFGTG
XP_008211923_1       DTEI-GGYPVAKDTVIFLNN YDLNLGEAYWGTDSKTFRPE RFLKEDEKDD---------- -------------------- --KIVTRVVRPEHFVPFSTG
XP_001945761_2       DTTI-KGFKISKGTCIIINN YEINTSPAYW-DNPEVFDPN RFVHRESGTK---------- -------------------- -----PCIRKPEYFLPFSTG
XP_029341632_1       DTTI-KGFKISKDTCIIINN YEINTSPAYW-DNPEVFDPN RFVHRKFGAK---------- -------------------- -----PCIRKPEYFLPFSTG
XP_021694486_1       NTCI-GGYGVQTGTVVFINN YDLNTSEKYW-DHPERFDPS RFIESATLAQIRSDLVGSPT ASEDLSSIIKHNNIDSSNES QKQILRVKKNIPHFLPFSIG
NP_001286943_1       DTVI-SGYGVTKGTIVFINN YVLNTSEKFW-VNPKEFNPL RFLEPSKEQSPKNSK----- ------------GSDSGIES DNEKLQLKRNIPHFLPFSIG
XP_030039633_1       NAKI-NGYGVEKGTVIFINN YVLNNSEQYW-NNPENFDPS RFLEKTKVRTRRNSQCDSGM ESDSERSP--------SKET ETEVYSVKKNIPHFIPFSIG
BAH47267_1           NANI-SGYGIEKGTVVFINN YVLNNSEQYW-SEPEKFDPS RFLEKTRVRTRRNSQCDSGL ESDSERAPV------GKPDV EREMLSVKKNIPHFIPFSIG
NP_523403_2          DVEL-NGYTIPAGSHVIPLI NSVHMDPNLW-EKPEEFRPS RFIDTE-------------- -------------------- -----GKVRKPEYFIPFGVG
CAL69940_1           DVEL-NGYTIPAGSHVIPLI NSVHMDPNLW-EKPEEFRPS RFIDTE-------------- -------------------- -----GKVRKPEYFIPFGVG
XP_001649970_1       DVVI-NGYTIPAGSYVVPLI NSVHMDPTLW-DKPEEFNPS RFLDAE-------------- -------------------- -----GKVHKPDFFIPFGVG
XP_030024736_1       DVHL-NGYRIPAGSQVVPLI NCVHMDPNLW-DEPNKFNPS RFFDDT-------------- -------------------- -----GKIRRPEYFMPFGVG
NP_001077078_1       DVQI-NGYKIPAGSQVIPLI NCVHMDPNLW-DEPNKFNPS RFIDAT-------------- -------------------- -----GKIRRPEYFMPFGVG
XP_001600798_2       EVNL-NGFTIPSGSQVVPLL HAVHMDEELW-EEPAKFQPS RFLTAE-------------- -------------------- -----GKVHKPEYFMPFGVG
XP_023716248_1       DVHL-NGFTIPKNTQIVPLL HAVHMDPKLW-DEPEKFKPS RFLNAE-------------- -------------------- -----GKVTKPEYFLPFGVG
NP_001123908_1       DLKL-NGFHLPRHAQIVPLL HSVHMDPSLW-HEPERFNPS RFINAE-------------- -------------------- -----GKVVKPEYFLPFGVG
KYB25634_1           DLKL-NGFHLPRHAQIVPLL HSVHMDPSLW-HEPERFNPS RFINAE-------------- -------------------- -----GKVVKPEYFLPFGVG
XP_018918263_1       DVQL-NGYTIPKDTQVVPLL HAVHMDPDLW-ESPEKFMPT RFLNSE-------------- -------------------- -----GKVTKPEYFLPFGVG
XP_026681073_1       DVKF-NGFTIPKNTQIVPLL HAVHMDPELW-ESPEDFRPT RFLTPE-------------- -------------------- -----GKVTKPEFFLPFGVG
XP_001947923_1       DVTL-NGYHIPTGAQIIPLQ HFVHNDPNLW-DEPEAFKPE RFINAE-------------- -------------------- -----GKVKKPDCFLPFGVG
XP_030024780_1       PLKI-GEYVIPAGTHIIPLL QKMGMDPETY-PEPEKFKPE RFLKD--------------- -------------------- -----GQLRVPDSFMQFGVG
XP_004923216_1       EWKV-DKYVIPKGAHIIPLI GKMNNDPKVY-PEPDKFKPE RFLRD--------------- -------------------- -----GQFHIPDSYMAFGVG
NP_001285414_1       NFVV-GDYFIKGGSMIVCSE WAIHMDPVAF-PEPEEFRPE RFLTAD-------------- -------------------- -----GAYQAPPQFIPFSSG
CAL69943_1           NFVV-GDYFIKGGSMIVCSE WAIHMDPVAF-PEPEEFRPE RFLTAD-------------- -------------------- -----GAYQAPPQFIPFSSG
CAL69941_1           NFVV-GDYFIKGGSMIVCSE WAIHMDPVAF-PEPEEFRPE RFLTAD-------------- -------------------- -----GAYQAPPQFIPFSSG
XP_021693810_1       DIKI-AGYKVSKNTMIIPLL WSVHMDPSLW-PNPDRFDPE HFLDES-------------- -------------------- -----GQYSAPAHFMPFQTG
PSN36025_1           DTVL-AGFHIPKGTMVVPLQ WAVHMDPEHW-PEPECFRPE RFLKDD-------------- -------------------- -----GGFNKPEAFIPFQTG
XP_023716252_1       ATTF-AGYHIPKGTMIMPLQ WAVHMDPNQW-PEPERFSPE RFLTTE-------------- -------------------- -----GQFNRPESFIPFQTG
XP_023716254_1       ATTF-AGYHIPKGTMIMPLQ WAVHMDPNQW-PEPERFSPE RFLTTE-------------- -------------------- -----GQFNRPESFIPFQTG
XP_023716253_1       ATTF-AGYHIPKGTMIMPLQ WAVHMDPNQW-PEPERFSPE RFLTTE-------------- -------------------- -----GQFNRPESFIPFQTG
XP_001600763_1       DTHI-GDYDVPKGSMIVPFQ WAIHLNPLYW-SDPRAFKPQ RFIAED-------------- -------------------- -----GGLAKPAAFLPFQNG
XP_031781543_1       DTHI-GDYDVPKGSMIVPFQ WAIHLNPLYW-SDPRAFKPQ RFIAED-------------- -------------------- -----GGLAKPAAFLPFQNG
XP_008214357_1       DTHI-GDYDVPKGSMIVPFQ WAIHLNPLYW-SDPRAFKPQ RFIAED-------------- -------------------- -----GGLAKPAAFLPFQNG
EFA10665_2           ELEI-AQYKVPPGTMIVPLQ WAVHMDANIW-DEPEVFKPE RFINEE-------------- -------------------- -----GKFFKPEAFIPFQAG
XP_030024739_1       DTYL-GNYKIPKGAMVIPLQ WALHMDPDVW-EDSEEFKPS RFLAPD-------------- -------------------- -----GSLLKPQEFIPFQTG
XP_001947874_1       EITI-SGYRIPKGTMVLPLQ WAMHHDEKYW-TDPETFRPK RFLDDE-------------- -------------------- -----GNMINHKAFMPFQAG

PkDib                PRTCIARRLAEQNFQLFLMN IIRRYKLKWKG-DE-LDS-- ----ISIQINKPDKIVQIEF IER----------------- ------------
QCY41328_1           PRTCIARRLAEQHFQLFLMN VIRRYRITWKG-DH-LDC-- ----KSLQINKPDKSVDIVF EKRY---------------- ------------
XP_029342549_1       PRTCIARRLSEQFLQVVLIK IVRNFEMTWTG-PK-LDS-- ----ESLLINKPDGPISIIF KTRD---------------- ------------
XP_029342548_1       PRTCIARRLSEQFLQVVLIK IVRNFEMTWTG-PK-LDS-- ----ESLLINKPDGPISIIF KTRD---------------- ------------
XP_017302931_1       PRTCIARRSAEQNLQVLIMK LVNRYQIKWHG-SI-MDS-- ----KSLLINRPDQPVTLEF IARE---------------- ------------
XP_018916455_1       PRACIARRLVEQELCVLIMK VMKDFQIEWNG-KETLDS-- ----KSYLINKPDGPISLSF LSRT---------------- ------------
PNF31552_1           PRTCIARWLAEQNMHAIILK IIRHYEVGWAG-GV-LDC-- ----KSLLINKPDGPLCFTF KERSKVH------------- ------------
PSN36324_1           PRTCIARWLAEQNMYTLILR V------------------- ------------------SM KVFS---------------- ------------
XP_001601675_1       PRSCIARRLAEQNMQILLLR MCRQLRFDWAG-GE-LDV-- ----DSFLINKPNAPIKLNF SARCD--------------- ------------
XP_974252_1          QRSCIARRFAEQNMVILILK LARKYKLRWNG-SE-IDS-- ----KSLLINKPDGPILLSF EPR----------------- ------------
XP_001661673_2       MRSCIARRMAEQNMLVLLLR LIRSYEIDWKG-KVPMNI-- ----ETKLINQPDQPIKIAF RSRKS--------------- ------------
AAF60174_1           MRACIARRLAEQNMHILLLR LLREYELIWSGSDDEMGV-- ----KTLLINKPDAPVLIDL RLRRE--------------- ------------
NP_001036953_1       PRSCIARRLAEQNICIILMR LIREFEIQWAG-EE-LGV-- ----KTLLINKPNKPVSLNF IPRSS--------------- ------------
XP_030023386_1       PRSCIARRLAEQNMCIILIR LIRDFQIQWKG-RE-LGI-- ----RTLLINKPDQPVTLSF VPRRL--------------- ------------
PkShd                RRMCPGKRFVELELQVVLAQ IIQNYEIDFNG---ELEL-- ----EFEFLLAPAPNTNFIF RNRL---------------- ------------
XP_018900763_1       KRMCPGKRFVELELQVVLAQ TVRKFHIDFDE---ELDL-- ----QFEFLLAPKSPTNIIL RDRH---------------- ------------
XP_023713545_1       RRVCPGKRFVEQELHLALAK IVREFHVDFEG---ELEL-- ----QFEFILCPKAPANFIF HDRQE--------------- ------------
XP_008179942_1       KRMCPGKRFVDLELQIVLAK MVKQFQIDFEG---QLKT-- ----EFEFLLTPVD-SNFIL RDRIY--------------- ------------
XP_008179941_1       KRMCPGKRFVDLELQIVLAK MVKQFQIDFEG---QLKT-- ----EFEFLLTPVD-SNFIL RDRIY--------------- ------------
QBQ34521_1           RRICPGKRFTELELKVCLAS IVREFKVGFNG---TLNL-- ----EFEFLLTPTSPTSFIF EPR----------------- ------------
XP_016841998_1       RRICPGKRFVEQALQLMVAK MVREFDVIADE---ELGL-- ----QFEYIMAPKGPVTLSF RDRVDVT------------- ------------
XP_008211968_1       RRICPGKRFVEQALQLMVAK MVREFDVIADE---ELGL-- ----QFEYIMAPKGPVTLSF RDRVDVT------------- ------------
XP_008211975_1       RRICPGKRFVEQALQLMVAK MVREFDVIADE---ELGL-- ----QFEYIMAPKGPVTLSF RDRVDVT------------- ------------
XP_016841997_1       RRICPGKRFVEQALQLMVAK MVREFDVIADE---ELGL-- ----QFEYIMAPKGPVTLSF RDRVDVT------------- ------------
NP_001123894_1       RRICPGKRFIEHILPLLLES TVNSFEIQAEE---ELEL-- ----QFEFLVTPKGQMPMVF KDRV---------------- ------------
NP_001261843_1       RRSCPGKRFVEMEVVLLLAK MVLAFDVSFVK---PLET-- ----EFEFLLAPKTPLSLRL SDRVF--------------- ------------
NP_648709_2          RRSCPGKRFVEMEVVLLLAK MVLAFDVSFVK---PLET-- ----EFEFLLAPKTPLSLRL SDRVF--------------- ------------
AAQ05972_1           RRSCPGKRFVEMEVVLLLAK MVLAFDVSFVK---PLET-- ----EFEFLLAPKTPLSLRL SDRVF--------------- ------------
XP_021705504_1       RRMCPGNKIIEIELTLIMAK IFQQFKVEYHS---QLDT-- ----QFQFLLAPGTPIEIIF RDRD---------------- ------------
XP_021705505_1       RRMCPGNKIIEIELTLIMAK IFQQFKVEYHS---QLDT-- ----QFQFLLAPGTPIEIIF RDRD---------------- ------------
XP_021705503_1       RRMCPGNKIIEIELTLIMAK IFQQFKVEYHS---QLDT-- ----QFQFLLAPGTPIEIIF RDRD---------------- ------------
NP_001106219_1       RRMCPGKRFVELELHLLLAK IMQKWRVEFDG---ELDI-- ----QFDFLLSAKSPVTLRL VE------------------ --------W---
XP_030030216_1       RRMCPGKRFVELELHLLLAK IMQRWRVEFDG---ELDV-- ----QFDFLLSPKSPVTLRL VE------------------ --------W---
PkSad_variant_B      ARSCIGRNLSKAQLFFTINK IISSFEIESLN---EVDV-- ----KLNLITLPSQPIHLHL KRRRKTKFKQQQQ------- ------------
QCY41327_1           ARSCIGRNLSKVQISIIINK LIASYELEVRN---EVGV-- ----KLNMVTTPSQPIKLFL KKR----------------- ------------
XP_017305144_1       ARSCVGRKLAQTQMCLTIAQ IVNNYHIKVDK---PVDV-- ----VLKIVKKCNVGRHL-- -------------------- ------------
XP_023725090_1       ARSCIGRRIAETQLTLTVAK VIQKFKLELIE-KKPVDM-- ----MLRLVAVPSRPVRLWL TER----------------- ------------
XP_008193656_1       LRACVGRKVAETQLQMTLLK IVNKFEVELGN-QREVEI-- ----VLKMVAVPSEPLLLKF KKL----------------- ------------
XP_001607634_2       ARSCIGRKLAEVQMSLTMAE LLRNFKIDCVN-KNKVRM-- ----KLRMISAPSEPLQLQL TPWSR--------------- ------------
XP_001944183_2       ARSCIGQKMAHVQMCLTLSE CIKRYNIHTMQ---PVEI-- ----ALDLITVPDDQINIKI HKL----------------- ------------
XP_018917274_1       ARSCIGRKIAQTQICFSLAT IFKQYEVLPMA---LVDM-- ----ILHLIPVPDKPIQLHF EPRSNLG------------- ------------
AAL86019_1           QRSCIGRRVALKQLHSLLGR CTAQFEMSCLN-EMPVDS-- ----VLRMVTVPDQTLRLAL RPRTE--------------- ------------
NP_650123_1          QRSCIGRRVALKQLHSLLGR CAAQFEMSCLN-EMPVDS-- ----VLRMVTVPDRTLRLAL RPRTE--------------- ------------
AAX85207_1           SRSCIGRRVALIQMQYLLSK ILNEYRLTVLN-DEEVDA-- ----ELKLVTVPNKKVKLAF HKLQ---------------- ------------
BAM73862_1           ARSCIGKKMAMLQMTELISQ IVKNFDLKSMN-NSDVDA-- ----VTSQVLVPNKDIKVLI LPRSISK------------- ------------
XP_030027247_1       SRSCIGKKIAMLQITELMSQ IVKNFHLECLN-KTPVNI-- ----LTSQVLVPDKNIDIQV SLYDSSKLNKNEC------- --------WL--
PkSpo                KRTCIGQQLVSGFSFVLVAG IVQHFDIELTT-TENLCA-- ----KAACVALPPDTFPIVL KTKRKIS------------- ------------
XP_023712274_1       KRTCIGQRLVQGFTFIIIAS ILQHYDVTSSN-PSSIRT-- ----YPACVALPSDTFSLTF KPRNLASAHAR--------- ------------
PSN30774_1           KRTCIGQRLVQGFAFIMLAS ILQHYDVTSSD-PDSIRT-- ----YPACVAVPVDTFSLMF VPRHLSTPV----------- ------------
XP_008200059_1       KRTCIGQRLVQCFSFVVLAT LLQYYDVSTK---ESVKV-- ----QPGCVAVPPDCFKLVL TPRK---------------- ------------
EFA11558_2           KRTCIGQRLVQCFSFVVLAT LLQYYDVSTK---ESVKV-- ----QPGCVAVPPDCFKLVL TPRK---------------- ------------
XP_026677392_1       KRTCIGQKLVTDFTFIVITS ILNHYDVSYPN-MDELKL-- ----VPACVALPAETYELEF TLRKDLF------------- ------------
XP_026677391_1       KRTCIGQKLVTDFTFIVITS ILNHYDVSYPN-MDELKL-- ----VPACVALPAETYELEF TLRKDLF------------- ------------
XP_008211923_1       KRTCIGQRLVQGFAFVVLAG LLSKFDISAPA-KVDVKS-- --KLQPSCVAVPPDCFNLVL TPRTASTHVAAGL------- ------------
XP_001945761_2       KRTCIGQQLVSGFGFVLLAG ILQRYEVKATA---QLAI-- ----PEARLALPPDTYPLIL KPLDGSR------------- ------------
XP_029341632_1       KRTCIGQQLVSGFGFVLLAG VLQRYEVKATA---ELAI-- ----PEARMALPPDTYPLIL KPLDGSR------------- ------------
XP_021694486_1       KRTCIGQNLVRGFSFIMLAN ILQKYDVHTND-PAQIKM-- ----KPACVAVPPDTYPLAF TQRSQ--------------- ------------
NP_001286943_1       KRTCIGQNLVRGFGFLVVVN VMQRYNISSHN-PSTIKI-- ----SPESLALPADCFPLVL TPREKIGPL----------- ------------
XP_030039633_1       KRTCIGQTLVTTMSFTMFAN IIQEFDVGVEN-LDDLIQ-- ----KPACVALPKDTYNMYL IPRKQ--------------- ------------
BAH47267_1           KRTCIGQTMVTSMSFTMFAN IMQSFEVGVEN-INDLKQ-- ----KPACVALPKNTYKMHL IPRK---------------- ------------
NP_523403_2          RRMCLGDVLARMELFLFFAS FMHCFDIALPE-GQPLPS-- --LKGNVGATITPESFKVCL KRRPLG-PT-----AADPHH MRNVGAN-----
CAL69940_1           RRMCLGDVLARMELFLFFAS FMHCFDIALPE-GQPLPS-- --LKGNVGATITPESFKVCL KRRPLG-PT-----AADPYH MRNVGAN-----
XP_001649970_1       RRRCLGDVLARMELFLFFAS IMHTFTIELPE-DEPMPS-- --LKGIIGVTISPQAFRVKL IPRPLNADLD---------R LRNVGSC-----
XP_030024736_1       RRMCLGDVLARKEMFMFFSC MMHQFDIQMVE-GDAPPS-- --LEGTVGATISPQAFRVQF LSRAGA-PLVGAALPVDHAH LRHVGSH-----
NP_001077078_1       RRMCLGDVLARKEMFMFFSC MMHQFDLEMAE-GDALPS-- --LEGIVGATIAPKAFRVKF LARSPV-PLVPTTLSADSSH LRHVGSH-----
XP_001600798_2       RRMCLGDVLARMELFLFFST LLHTFDFRLPE-GACLPS-- --LKGNAGVTVTPDPFRVCL IRRDRDVPL----------- -RSAGSK-----
XP_023716248_1       RRMCLGDVLARMELFLFFSS ILHVFHLELPK-DQPLPS-- --LRGNAGVTVTPDSYKVSL LQRPLEADLDLQCNSVDVSS LRNVGVH-----
NP_001123908_1       RRMCLGEILARMEIFSFFSS LLHSFDICVPT-GETLPS-- --LKGVAGVTISPNAFRVCL KPRPMEWDS--------MGT IRPAGSH-----
KYB25634_1           RRMCLGEILARMEIFSFFSS LLHSFDICVPT-GETLPS-- --LKGVAGVTISPNAFRVCL KPRPMEWDS--------MGT IRPAGSH-----
XP_018918263_1       RRMCLGEVLAKMEIFLYFTS LLHVFDISVPE-GKELPN-- --LKGFSGVTITPESFEVCL TQRPLE-NRDFEFMSDEPSH FRSTGSH-----
XP_026681073_1       RRMCLGDVLARMELFLFFST LMHTFGIESPP-GQPLPS-- --LKGNAGVTITPDSHKVKA ATFGIM-FRIRTTSGVAVFD IR-IGV------
XP_001947923_1       RRKCLGETLAQMELYLFFST LLHEFDVCLPD-GDELPS-- --MDGQVGITLTPQSFKVVM KARNK--------------- ------------
XP_030024780_1       QRMCLGTQLARMELFLFFAN LMNSFDFTLPY-GVDEPE-- --LQGVMGSMHAPAPFTVNF RKLES--------------- ------------
XP_004923216_1       QRLCLGIQLARMQLFLFFAN IMNRFEFSLPE-GAEMPP-- --LEGFMAATHTPLPYSLCF HKIDN--------------- ------------
NP_001285414_1       YRMCPGEEMARMILTLFTGR ILRRFHLELPS-GTEVDM-- ---AGESGITLTPTPHMLRF TKLPAV-------------E MRHAPDGAVVQD
CAL69943_1           YRMCPGEEMARMILTLFTGR ILRRFHLELPS-GTEVDM-- ---AGESGITLTPTPHMLRF TKLPTV-------------E MRHAPDGAVVQD
CAL69941_1           YRMCPGEEMARMILTLFTGR ILRRFHLELPS-GTEVDM-- ---AGESGITLTPTPHMLRF TKLPAV-------------E MRHAPDGAVVQD
XP_021693810_1       KRMCLGDELARMILLLYTGR LFWHFELDVFN-GEGLDL-- ---TGVCGITLTPPPFEIIF KERV---------------- ------------
PSN36025_1           KRMCVGEELARMLLFLFGAS IVHRFFVSPPD-GVKVDL-- ---EGICGITLIPKTQKLVY KHRF---------------- ------------
XP_023716252_1       KRMCVGEELARMMLFLFGSA IIQKFNITAPD-NIDIDL-- ---EGECGFTLAPKPQKLIF IPRV---------------- ------------
XP_023716254_1       KRMCVGEELARMMLFLFGSA IIQKFNITAPD-NIDIDL-- ---EGECGFTLAPKPQKLIF IPRV---------------- ------------
XP_023716253_1       KRMCVGEELARMMLFLFGSA IIQKFNITAPD-NIDIDL-- ---EGECGFTLAPKPQKLIF IPRV---------------- ------------
XP_001600763_1       KRMCVGDELARMILILFAAR ILHRLKLSAPP-GQTVDL-- ---EGDCGITLVPKPQTLLF KSRR---------------- ------------
XP_031781543_1       KRMCVGDELARMILILFAAR ILHRLKLSAPP-GQTVDL-- ---EGDCGITLVPKPQTLLF KSRR---------------- ------------
XP_008214357_1       KRMCVGDELARMILILFAAR ILHRLKLSAPP-GQTVDL-- ---EGDCGITLVPKPQTLLF KSRR---------------- ------------
EFA10665_2           KRMCVGDELARMFLYLFGAA LVKNFAISCMG---EVDL-- ---TGDCGITLTPKPHELIF TSL----------------- ------------
XP_030024739_1       KRMCPGDELSRMLASGFIAR LFRRKRVRLASIPSQEDM-- ---QGTVGVTLAPPRVQYFC DPI----------------- ------------
XP_001947874_1       KRACVGDTLSYWILYLFGAN IIHNFNVSAEQ-GLSEKEIN TIMDGEFGITLSPATHKVVF KSRI---------------- ------------
;
END;


begin mrbayes;

prset aamodelpr=mixed;


	mcmcp temp=0.2 nchain=4 samplefreq=1000 printfr=100 nruns=4;
	mcmcp filename=halloween_10january2020_unrooted;
	mcmc ngen=1000000;
	sump;
	sumt;
end;
